# Supplementary material for: Social and psychological capital in relation to social well-being among university students in Maragheh: A cross-sectional study
Source: PLoS One. 2026 Jul 16;21(7):e0353262. doi: 10.1371/journal.pone.0353262 (PMC13374889; doi:10.1371/journal.pone.0353262)
Supplement: S1 File — (XLSX) [file pone.0353262.s001.xlsx]

## Sheet: دیتا xlsx
participant ID	age	gender	taahol	voroodi	ghomyat	din	mazhab	sokonat	sokonate.feli	savad.pedar	savad.madar	shoghl.pedar	shoghl.madar	tedade.aaza	daramad	salmat.1	salmat.2	salmat.3	salmat.4	salmat.5	salmat.6	salmat.7	salmat.8	salmat.9	salmat.10	salmat.11	salmat.12	salmat.13	salmat.14	salmat.15	salmat.16	salmat.17	salmat.18	salmat.19	salmat.20	sarmaye.ejtemaie.1	sarmaye.ejtemaie.2	sarmaye.ejtemaie.3	sarmaye.ejtemaie.4	sarmaye.ejtemaie.5	sarmaye.ejtemaie.6	sarmaye.ejtemaie.7	sarmaye.ejtemaie.8	sarmaye.ejtemaie.9	sarmaye.ejtemaie.10	sarmaye.ejtemaie.11	sarmaye.ejtemaie.12	sarmaye.ejtemaie.13	sarmaye.ejtemaie.14
1	22	mard	mojarad	95	tork	eslam	shie	roosta	khabgah	bisavad	bisavad	azad	khanedar	4	kamtar az myangin	kamelan movafegh	kamelan mokhalefam	kamelan mokhalefam	ta hododi	movafegh	kamelan mokhalefam	movafegh	kamelan movafegh	ta hododi	movafegh	kamelan mokhalefam	movafegh	movafegh	kamelan movafegh	kamelan movafegh	movafegh	mokhalefam	mokhalefam	kamelan mokhalefam	mokhalefam	movafegh	kamelan movafegh	kamelan movafegh	kamelan movafegh	kamelan movafegh	kamelan movafegh	movafegh	movafegh	movafegh	movafegh	mokhalefam	ta hododi	kamelan movafegh	kamelan movafegh
2	19	mard	mojarad	96	tork	eslam	shie	shahr	khanevade	bisavad	bisavad	karmand	khanedar	5	myangin	kamelan movafegh	mokhalefam	ta hododi	kamelan mokhalefam	movafegh	ta hododi	ta hododi	ta hododi	movafegh	movafegh	mokhalefam	mokhalefam	ta hododi	mokhalefam	movafegh	kamelan movafegh	ta hododi	mokhalefam	ta hododi	ta hododi	mokhalefam	ta hododi	ta hododi	ta hododi	ta hododi	mokhalefam	ta hododi	ta hododi	movafegh	movafegh	movafegh	mokhalefam	mokhalefam	mokhalefam
3	20	zan	motahe	97	tork	eslam	shie	shahr	khanevade	diplom	diplom	azad	khanedar	6	myangin	movafegh	movafegh	mokhalefam	movafegh	movafegh	kamelan mokhalefam	ta hododi	movafegh	ta hododi	movafegh	mokhalefam	mokhalefam	movafegh	movafegh	movafegh	ta hododi	ta hododi	ta hododi	ta hododi	ta hododi	movafegh	movafegh	ta hododi	kamelan mokhalefam	kamelan mokhalefam	movafegh	ta hododi	mokhalefam	mokhalefam	mokhalefam	mokhalefam	movafegh	mokhalefam	mokhalefam
4	19	zan	mojarad	97	tork	eslam	shie	shahr	khanevade	diplom	diplom	azad	khanedar	5	myangin	movafegh	movafegh	kamelan mokhalefam	ta hododi	kamelan movafegh	kamelan movafegh	kamelan movafegh	kamelan movafegh	kamelan mokhalefam	movafegh	kamelan mokhalefam	ta hododi	kamelan mokhalefam	kamelan mokhalefam	kamelan movafegh	ta hododi	kamelan mokhalefam	kamelan mokhalefam	kamelan mokhalefam	kamelan mokhalefam	kamelan movafegh	kamelan movafegh	kamelan movafegh	kamelan movafegh	kamelan movafegh	kamelan movafegh	kamelan movafegh	kamelan movafegh	kamelan movafegh	kamelan movafegh	kamelan movafegh	ta hododi	kamelan movafegh	kamelan mokhalefam
5	20	zan	mojarad	97	tork	eslam	shie	shahr	khanevade	diplom	bisavad	azad	khanedar	8	myangin	kamelan movafegh	ta hododi	kamelan mokhalefam	ta hododi	ta hododi	mokhalefam	ta hododi	kamelan movafegh	movafegh	ta hododi	mokhalefam	mokhalefam	ta hododi	movafegh	movafegh	movafegh	mokhalefam	ta hododi	ta hododi	ta hododi	movafegh	movafegh	movafegh	movafegh	movafegh	movafegh	kamelan mokhalefam	kamelan mokhalefam	kamelan mokhalefam	kamelan mokhalefam	kamelan mokhalefam	kamelan mokhalefam	kamelan mokhalefam	kamelan mokhalefam
6	22	zan	mojarad	95	tork	eslam	shie	shahr	khanevade	diplom	diplom	azad	khanedar	5	myangin	ta hododi	ta hododi	movafegh	kamelan mokhalefam	kamelan movafegh	ta hododi	kamelan mokhalefam	ta hododi	kamelan mokhalefam	ta hododi	mokhalefam	mokhalefam	ta hododi	ta hododi	kamelan movafegh	ta hododi	kamelan mokhalefam	ta hododi	mokhalefam	ta hododi	ta hododi	movafegh	ta hododi	mokhalefam	kamelan movafegh	kamelan movafegh	ta hododi	ta hododi	ta hododi	ta hododi	movafegh	movafegh	movafegh	movafegh
7	20	zan	motahe	95	tork	eslam	shie	shahr	khanevade	academic	diplom	bazneshaste	khanedar	5	myangin	kamelan movafegh	mokhalefam	kamelan mokhalefam	ta hododi	movafegh	kamelan mokhalefam	kamelan movafegh	kamelan movafegh	kamelan movafegh	kamelan movafegh	kamelan mokhalefam	kamelan mokhalefam	ta hododi	kamelan movafegh	kamelan movafegh	ta hododi	mokhalefam	kamelan mokhalefam	mokhalefam	mokhalefam	ta hododi	movafegh	movafegh	movafegh	ta hododi	movafegh	mokhalefam	mokhalefam	movafegh	mokhalefam	mokhalefam	movafegh	mokhalefam	kamelan mokhalefam
8	22	zan	mojarad	94	tork	eslam	shie	roosta	khanevade	bisavad	diplom	azad	khanedar	4	myangin	kamelan movafegh	kamelan mokhalefam	ta hododi	kamelan mokhalefam	kamelan movafegh	movafegh	movafegh	kamelan movafegh	mokhalefam	movafegh	kamelan mokhalefam	ta hododi	kamelan movafegh	movafegh	kamelan movafegh	ta hododi	kamelan mokhalefam	kamelan mokhalefam	mokhalefam	mokhalefam	ta hododi	kamelan movafegh	ta hododi	kamelan movafegh	kamelan movafegh	ta hododi	kamelan movafegh	kamelan movafegh	kamelan movafegh	kamelan movafegh	kamelan movafegh	ta hododi	kamelan movafegh	kamelan movafegh
9	20	zan	mojarad	97	tork	eslam	shie	shahr	khabgah	academic	academic	karmand	khanedar	5	bishtar az myangin	kamelan movafegh	movafegh	kamelan mokhalefam	movafegh	ta hododi	ta hododi	ta hododi	movafegh	kamelan movafegh	kamelan movafegh	ta hododi	kamelan movafegh	mokhalefam	ta hododi	ta hododi	kamelan movafegh	kamelan mokhalefam	kamelan mokhalefam	kamelan mokhalefam	kamelan mokhalefam	ta hododi	kamelan movafegh	kamelan movafegh	kamelan movafegh	kamelan movafegh	kamelan movafegh	ta hododi	ta hododi	ta hododi	movafegh	movafegh	ta hododi	ta hododi	kamelan movafegh
10	19	zan	mojarad	97	tork	eslam	shie	shahr	khabgah	diplom	bisavad	azad	khanedar	6	myangin	kamelan movafegh	ta hododi	kamelan mokhalefam	movafegh	ta hododi	mokhalefam	movafegh	kamelan movafegh	kamelan movafegh	kamelan movafegh	ta hododi	ta hododi	ta hododi	mokhalefam	ta hododi	movafegh	mokhalefam	mokhalefam	mokhalefam	mokhalefam	movafegh	kamelan movafegh	movafegh	kamelan movafegh	kamelan movafegh	kamelan movafegh	movafegh	kamelan movafegh	kamelan movafegh	kamelan movafegh	kamelan movafegh	ta hododi	kamelan movafegh	kamelan movafegh
11	19	mard	mojarad	96	tork	eslam	shie	shahr	khabgah	academic	academic	karmand	karmand	4	myangin	ta hododi	ta hododi	movafegh	ta hododi	movafegh	ta hododi	ta hododi	mokhalefam	ta hododi	ta hododi	ta hododi	mokhalefam	mokhalefam	ta hododi	ta hododi	ta hododi	mokhalefam	movafegh	ta hododi	ta hododi	mokhalefam	ta hododi	ta hododi	ta hododi	ta hododi	ta hododi	ta hododi	ta hododi	ta hododi	ta hododi	ta hododi	ta hododi	mokhalefam	ta hododi
12	21	mard	mojarad	96	tork	masihi		shahr	khabgah	diplom	diplom	azad	khanedar	4	myangin	kamelan movafegh	kamelan mokhalefam	kamelan mokhalefam	kamelan mokhalefam	kamelan movafegh	kamelan mokhalefam	kamelan movafegh	mokhalefam	ta hododi	movafegh	ta hododi	ta hododi	mokhalefam	movafegh	kamelan movafegh	movafegh	ta hododi	movafegh	ta hododi	movafegh	movafegh	ta hododi	movafegh	ta hododi	movafegh	ta hododi	ta hododi	ta hododi	kamelan movafegh	kamelan movafegh	kamelan movafegh	ta hododi	kamelan movafegh	kamelan movafegh
13	23	zan	mojarad	96	tork	eslam	shie	shahr	khabgah	diplom	diplom	bazneshaste	khanedar	4	myangin	movafegh	ta hododi	ta hododi	ta hododi	ta hododi	ta hododi	ta hododi	ta hododi	ta hododi	ta hododi	ta hododi	ta hododi	ta hododi	ta hododi	ta hododi	ta hododi	ta hododi	ta hododi	ta hododi	ta hododi	ta hododi	ta hododi	ta hododi	ta hododi	ta hododi	movafegh	movafegh	movafegh	movafegh	movafegh	movafegh	movafegh	movafegh	movafegh
14	20	zan	mojarad	97	tork	eslam	shie	shahr	khanevade	diplom	diplom	karmand	khanedar	5	myangin	movafegh	ta hododi	mokhalefam	kamelan mokhalefam	mokhalefam	mokhalefam	ta hododi	movafegh	movafegh	movafegh	mokhalefam	ta hododi	mokhalefam	ta hododi	movafegh	movafegh	mokhalefam	mokhalefam	mokhalefam	ta hododi	movafegh	ta hododi	ta hododi	ta hododi	mokhalefam	movafegh	kamelan mokhalefam	kamelan mokhalefam	kamelan mokhalefam	mokhalefam	mokhalefam	ta hododi	ta hododi	movafegh
15	22	zan	mojarad	94	kord	eslam	shie	shahr	khabgah	diplom	diplom	azad	khanedar	5	myangin	kamelan movafegh	ta hododi	kamelan mokhalefam	ta hododi	ta hododi	kamelan mokhalefam	ta hododi	kamelan movafegh	kamelan movafegh	kamelan movafegh	kamelan mokhalefam	kamelan mokhalefam	ta hododi	kamelan movafegh	kamelan movafegh	kamelan movafegh	kamelan mokhalefam	kamelan mokhalefam	kamelan mokhalefam	kamelan mokhalefam	ta hododi	kamelan movafegh	kamelan movafegh	kamelan movafegh	kamelan movafegh	kamelan movafegh	kamelan mokhalefam	kamelan mokhalefam	kamelan mokhalefam	ta hododi	movafegh	ta hododi	kamelan movafegh	kamelan movafegh
16	22	zan	mojarad	94	kord	eslam	shie	shahr	khabgah	diplom	bisavad	azad	khanedar	5	myangin	kamelan movafegh	movafegh	kamelan mokhalefam	ta hododi	ta hododi	mokhalefam	kamelan movafegh	kamelan movafegh	kamelan movafegh	movafegh	kamelan mokhalefam	ta hododi	ta hododi	kamelan movafegh	kamelan movafegh	ta hododi	mokhalefam	kamelan mokhalefam	kamelan mokhalefam	kamelan mokhalefam	ta hododi	kamelan movafegh	kamelan movafegh	kamelan movafegh	kamelan movafegh	kamelan movafegh	kamelan movafegh	kamelan movafegh	kamelan movafegh	kamelan movafegh	kamelan movafegh	ta hododi	kamelan movafegh	kamelan movafegh
17	22	zan	mojarad	94	tork	eslam	shie	shahr	khabgah	diplom	diplom	bazneshaste	khanedar	4	myangin	kamelan movafegh	ta hododi	mokhalefam	ta hododi	movafegh	ta hododi	movafegh	kamelan movafegh	movafegh	movafegh	mokhalefam	ta hododi	kamelan movafegh	movafegh	kamelan movafegh	ta hododi	movafegh	ta hododi	ta hododi	mokhalefam	ta hododi	ta hododi	movafegh	ta hododi	movafegh	kamelan movafegh	ta hododi	ta hododi	ta hododi	kamelan movafegh	kamelan movafegh	movafegh	movafegh	movafegh
18	24	zan	mojarad	94	tork	eslam	shie	shahr	khanevade	diplom	diplom	azad	khanedar	6	myangin	kamelan movafegh	mokhalefam	mokhalefam	ta hododi	kamelan movafegh	kamelan mokhalefam	kamelan movafegh	kamelan mokhalefam	mokhalefam	kamelan mokhalefam	kamelan mokhalefam	kamelan mokhalefam	ta hododi	movafegh	kamelan movafegh	ta hododi	ta hododi	mokhalefam	kamelan movafegh	mokhalefam	kamelan mokhalefam	kamelan mokhalefam	movafegh	kamelan mokhalefam	ta hododi	kamelan movafegh	ta hododi	ta hododi	ta hododi	ta hododi	ta hododi	movafegh	ta hododi	movafegh
19	23	zan	mojarad	97	fars	eslam	shie	shahr	khanevade	diplom	diplom	bazneshaste	khanedar	6	myangin	movafegh	ta hododi	ta hododi	mokhalefam	movafegh	ta hododi	ta hododi	movafegh	kamelan movafegh	ta hododi	kamelan mokhalefam	ta hododi	ta hododi	ta hododi	movafegh	kamelan movafegh	ta hododi	ta hododi	ta hododi	movafegh	movafegh	kamelan movafegh	ta hododi	kamelan movafegh	kamelan movafegh	movafegh	ta hododi	ta hododi	ta hododi	ta hododi	movafegh	ta hododi	movafegh	kamelan movafegh
20	22	zan	mojarad	97	fars	eslam	shie	shahr	khanevade	diplom	diplom	azad	khanedar	7	kamtar az myangin	movafegh	ta hododi	ta hododi	movafegh	ta hododi	mokhalefam	movafegh	ta hododi	movafegh	movafegh	mokhalefam	ta hododi	movafegh	ta hododi	movafegh	ta hododi	ta hododi	mokhalefam	ta hododi	ta hododi	ta hododi	ta hododi	movafegh	ta hododi	movafegh	movafegh	movafegh	movafegh	movafegh	movafegh	ta hododi	movafegh	movafegh	mokhalefam
21	23	zan	mojarad	94	kord	eslam	shie	shahr	khabgah	academic	diplom	karmand	khanedar	4	myangin	movafegh	ta hododi	movafegh	ta hododi	kamelan movafegh	mokhalefam	kamelan movafegh	kamelan movafegh	ta hododi	movafegh	mokhalefam	ta hododi	ta hododi	movafegh	movafegh	ta hododi	ta hododi	ta hododi	ta hododi	ta hododi	ta hododi	kamelan movafegh	ta hododi	kamelan movafegh	kamelan movafegh	ta hododi	ta hododi	ta hododi	ta hododi	ta hododi	ta hododi	movafegh	ta hododi	kamelan mokhalefam
22	20	zan	mojarad	95	tork	eslam	shie	shahr	khanevade	diplom	diplom	azad	khanedar	4	myangin	movafegh	ta hododi	ta hododi	ta hododi	ta hododi	mokhalefam	ta hododi	ta hododi	movafegh	ta hododi	mokhalefam	mokhalefam	mokhalefam	ta hododi	ta hododi	movafegh	kamelan mokhalefam	mokhalefam	ta hododi	mokhalefam	ta hododi	movafegh	ta hododi	movafegh	movafegh	movafegh	mokhalefam	ta hododi	ta hododi	ta hododi	mokhalefam	movafegh	mokhalefam	movafegh
23	21	zan	mojarad	95	kord	eslam	shie	shahr	khanevade	diplom	diplom	azad	khanedar	5	myangin	mokhalefam	ta hododi	mokhalefam	ta hododi	ta hododi	ta hododi	kamelan movafegh	mokhalefam	ta hododi	ta hododi	mokhalefam	ta hododi	mokhalefam	ta hododi	ta hododi	ta hododi	ta hododi	ta hododi	mokhalefam	mokhalefam	kamelan mokhalefam	ta hododi	movafegh	ta hododi	ta hododi	movafegh	ta hododi	ta hododi	movafegh	movafegh	movafegh	movafegh	ta hododi	movafegh
24	23	mard	mojarad	95	kord	eslam	soni	shahr	khabgah	diplom	bisavad	bazneshaste	khanedar	8	kamtar az myangin	movafegh	mokhalefam	movafegh	ta hododi	movafegh	mokhalefam	movafegh	ta hododi	kamelan mokhalefam	ta hododi	kamelan mokhalefam	kamelan mokhalefam	ta hododi	movafegh	ta hododi	movafegh	kamelan mokhalefam	ta hododi	ta hododi	ta hododi	kamelan mokhalefam	movafegh	ta hododi	movafegh	ta hododi	ta hododi	ta hododi	ta hododi	movafegh	movafegh	ta hododi	movafegh	movafegh	movafegh
25	23	mard	mojarad	94	fars	eslam	shie	roosta	khanevade	diplom	diplom	azad	khanedar	4	myangin	movafegh	ta hododi	ta hododi	movafegh	kamelan mokhalefam	kamelan movafegh	kamelan mokhalefam	ta hododi	kamelan mokhalefam	ta hododi	ta hododi	movafegh	kamelan mokhalefam	kamelan mokhalefam	movafegh	ta hododi	ta hododi	ta hododi	ta hododi	mokhalefam	kamelan mokhalefam	kamelan mokhalefam	ta hododi	movafegh	kamelan mokhalefam	ta hododi	kamelan mokhalefam	ta hododi	kamelan movafegh	kamelan movafegh	ta hododi	movafegh	movafegh	kamelan mokhalefam
26	20	mard	mojarad	97	kord	eslam	soni	shahr	khabgah	academic	diplom	karmand	khanedar	4	myangin	movafegh	movafegh	kamelan mokhalefam	mokhalefam	ta hododi	kamelan mokhalefam	mokhalefam	movafegh	ta hododi	movafegh	ta hododi	ta hododi	mokhalefam	kamelan mokhalefam	ta hododi	mokhalefam	mokhalefam	ta hododi	movafegh	mokhalefam	ta hododi	kamelan movafegh	movafegh	kamelan movafegh	kamelan movafegh	kamelan movafegh	kamelan movafegh	kamelan movafegh	kamelan movafegh	kamelan movafegh	kamelan movafegh	movafegh	kamelan movafegh	kamelan movafegh
27	20	mard	mojarad	97	tork	eslam			khabgah	diplom	diplom	azad	khanedar	4	myangin	kamelan movafegh	movafegh	movafegh	movafegh	ta hododi	ta hododi	mokhalefam	ta hododi	ta hododi	movafegh	mokhalefam	kamelan mokhalefam	mokhalefam	ta hododi	movafegh	kamelan movafegh	ta hododi	kamelan mokhalefam	mokhalefam	ta hododi	ta hododi	ta hododi	mokhalefam	movafegh	mokhalefam	ta hododi	mokhalefam	ta hododi	kamelan movafegh	movafegh	ta hododi	movafegh	ta hododi	ta hododi
28	20	mard	mojarad	95	fars	eslam	shie	shahr	khanevade	diplom	diplom	azad	khanedar	4	myangin	movafegh	ta hododi	mokhalefam	kamelan mokhalefam	mokhalefam	ta hododi	ta hododi	ta hododi	ta hododi	ta hododi	mokhalefam	ta hododi	movafegh	ta hododi	movafegh	ta hododi	ta hododi	ta hododi	ta hododi	ta hododi	ta hododi	movafegh	ta hododi	movafegh	movafegh	ta hododi	movafegh	movafegh	movafegh	movafegh	movafegh	movafegh	movafegh	kamelan movafegh
29	22	zan	mojarad	97	kord	eslam	shie	shahr	khabgah	academic	bisavad	karegar	khanedar		myangin	movafegh	movafegh	mokhalefam	mokhalefam	ta hododi	ta hododi	kamelan movafegh	movafegh	ta hododi	movafegh	kamelan mokhalefam	ta hododi	movafegh	movafegh	kamelan movafegh	ta hododi	ta hododi	ta hododi	ta hododi	ta hododi	ta hododi	ta hododi	kamelan movafegh	ta hododi	ta hododi	movafegh	ta hododi	ta hododi	ta hododi	ta hododi	ta hododi	movafegh	ta hododi	mokhalefam
30	22	mard	mojarad	94	tork	eslam	shie	shahr	khanevade	diplom	diplom	azad	khanedar	6	myangin	ta hododi	ta hododi	ta hododi	mokhalefam	ta hododi	mokhalefam	ta hododi	movafegh	movafegh	movafegh	ta hododi	movafegh	ta hododi	ta hododi	ta hododi	ta hododi	mokhalefam	mokhalefam	mokhalefam	kamelan mokhalefam	ta hododi	movafegh	movafegh	movafegh	movafegh	movafegh	ta hododi	ta hododi	movafegh	movafegh	movafegh	movafegh	movafegh	ta hododi
31	22	mard	mojarad	96	tork			shahr	khanevade	diplom	bisavad	azad	khanedar	4	kamtar az myangin	ta hododi	movafegh	kamelan mokhalefam	ta hododi	ta hododi	ta hododi	ta hododi	ta hododi	ta hododi	movafegh	ta hododi	mokhalefam	ta hododi	kamelan movafegh	kamelan movafegh	ta hododi	kamelan mokhalefam	ta hododi	ta hododi	ta hododi	ta hododi	mokhalefam	ta hododi	mokhalefam	ta hododi	movafegh	movafegh	movafegh	movafegh	movafegh	movafegh	movafegh	mokhalefam	mokhalefam
32	19	mard	mojarad	97	tork	eslam	shie	shahr	khabgah	diplom	diplom	azad	khanedar	4	kamtar az myangin	kamelan movafegh	ta hododi	kamelan movafegh	ta hododi	ta hododi	movafegh	movafegh	movafegh	movafegh	kamelan mokhalefam	kamelan mokhalefam	kamelan mokhalefam	kamelan mokhalefam	movafegh	kamelan movafegh	movafegh	kamelan mokhalefam	ta hododi	ta hododi	movafegh	kamelan mokhalefam	kamelan movafegh	movafegh	movafegh	movafegh	movafegh	ta hododi	kamelan movafegh	movafegh	kamelan movafegh	ta hododi	movafegh	ta hododi	ta hododi
33	22	mard	mojarad	96	tork	eslam	shie	shahr	khabgah	bisavad	bisavad	azad	khanedar	6	bishtar az myangin	kamelan movafegh	movafegh	kamelan mokhalefam	kamelan movafegh	kamelan movafegh	kamelan mokhalefam	kamelan movafegh	kamelan mokhalefam	kamelan movafegh	mokhalefam	ta hododi	ta hododi	ta hododi	mokhalefam	kamelan mokhalefam	movafegh	kamelan mokhalefam	kamelan mokhalefam	kamelan mokhalefam	kamelan mokhalefam	movafegh	kamelan movafegh	kamelan movafegh	kamelan movafegh	kamelan movafegh	kamelan movafegh	kamelan mokhalefam	kamelan mokhalefam	kamelan mokhalefam	kamelan movafegh	kamelan mokhalefam	ta hododi	kamelan mokhalefam	kamelan movafegh
34	21	mard	mojarad	95	tork	eslam	shie	roosta	khanevade	diplom	diplom	azad	khanedar	5	kamtar az myangin	kamelan movafegh	movafegh	kamelan mokhalefam	kamelan movafegh	ta hododi	kamelan mokhalefam	kamelan mokhalefam	kamelan movafegh	kamelan movafegh	kamelan movafegh	kamelan movafegh	kamelan movafegh	movafegh	kamelan movafegh	kamelan movafegh	kamelan movafegh	ta hododi	movafegh	kamelan movafegh	kamelan movafegh	kamelan movafegh	kamelan movafegh	kamelan movafegh	kamelan movafegh	kamelan movafegh	kamelan movafegh	ta hododi	movafegh	movafegh	kamelan movafegh	mokhalefam	ta hododi	kamelan movafegh	kamelan movafegh
35	19	mard	mojarad	95	kord	eslam	shie	shahr	khabgah	diplom	diplom	azad	khanedar	5	myangin	ta hododi	ta hododi	ta hododi	ta hododi	ta hododi	ta hododi	ta hododi	ta hododi	movafegh	movafegh	movafegh	movafegh	ta hododi	ta hododi	ta hododi	movafegh	ta hododi	ta hododi	ta hododi	ta hododi	movafegh	movafegh	movafegh	movafegh	movafegh	movafegh	kamelan movafegh	movafegh	movafegh	movafegh	kamelan movafegh	ta hododi	kamelan movafegh	kamelan movafegh
36	19	mard	mojarad	97	tork			shahr	khabgah	diplom	diplom	azad	khanedar	4	myangin	movafegh	ta hododi	movafegh	mokhalefam	movafegh	kamelan mokhalefam	movafegh	movafegh	movafegh	movafegh	mokhalefam	mokhalefam	movafegh	ta hododi	movafegh	movafegh	ta hododi	mokhalefam	mokhalefam	mokhalefam	movafegh	movafegh	ta hododi	movafegh	movafegh	movafegh	ta hododi	ta hododi	movafegh	movafegh	movafegh	movafegh	movafegh	movafegh
37	20	mard	mojarad	97	tork	eslam	shie	shahr	khabgah	bisavad	diplom	bazneshaste	khanedar	3	kamtar az myangin	ta hododi	mokhalefam	mokhalefam	ta hododi	mokhalefam	mokhalefam	kamelan mokhalefam	kamelan movafegh	movafegh	ta hododi	mokhalefam	ta hododi	mokhalefam	ta hododi	movafegh	kamelan movafegh	mokhalefam	movafegh	ta hododi	mokhalefam	movafegh	mokhalefam	movafegh	movafegh	movafegh	movafegh	ta hododi	ta hododi	ta hododi	movafegh	movafegh	movafegh	ta hododi	movafegh
38	19	mard	mojarad	97	tork	eslam	shie	shahr	khabgah	academic	diplom	karmand	karmand	5	myangin	movafegh	ta hododi	ta hododi	ta hododi	ta hododi	ta hododi	ta hododi	mokhalefam	ta hododi	ta hododi	ta hododi	ta hododi	ta hododi	ta hododi	movafegh	ta hododi	ta hododi	ta hododi	ta hododi	ta hododi	ta hododi	ta hododi	ta hododi	ta hododi	ta hododi	movafegh	movafegh	movafegh	movafegh	movafegh	movafegh	movafegh	movafegh	movafegh
39	20	mard	mojarad	97	tork	eslam	shie	shahr	khabgah	diplom	bisavad	bazneshaste	khanedar	4	myangin	ta hododi	mokhalefam	movafegh	ta hododi	ta hododi	mokhalefam	movafegh	movafegh	kamelan movafegh	movafegh	ta hododi	movafegh	ta hododi	movafegh	kamelan movafegh	movafegh	mokhalefam	mokhalefam	mokhalefam	mokhalefam	movafegh	kamelan movafegh	ta hododi	kamelan movafegh	kamelan movafegh	kamelan movafegh	movafegh	movafegh	movafegh	movafegh	kamelan movafegh	ta hododi	kamelan movafegh	kamelan movafegh
40	20	mard	mojarad	95	tork	eslam	shie	roosta	khanevade	diplom	diplom	azad	khanedar	4	myangin	kamelan movafegh	kamelan mokhalefam	kamelan mokhalefam	ta hododi	movafegh	ta hododi	kamelan movafegh	movafegh	movafegh	kamelan movafegh	ta hododi	ta hododi	movafegh	movafegh	movafegh	ta hododi	ta hododi	ta hododi	ta hododi	mokhalefam	ta hododi	movafegh	movafegh	movafegh	movafegh	kamelan movafegh	ta hododi	ta hododi	movafegh	kamelan movafegh	kamelan mokhalefam	movafegh	movafegh	mokhalefam
41	23	mard	mojarad	97	tork	eslam	shie	shahr	khanevade	diplom	academic	karmand	bazneshaste	4	myangin	mokhalefam	ta hododi	ta hododi	ta hododi	mokhalefam	mokhalefam	mokhalefam	ta hododi	kamelan movafegh	ta hododi	ta hododi	kamelan mokhalefam	kamelan mokhalefam	ta hododi	kamelan movafegh	kamelan mokhalefam	kamelan mokhalefam	kamelan mokhalefam	kamelan mokhalefam	kamelan mokhalefam	ta hododi	ta hododi	mokhalefam	ta hododi	ta hododi	kamelan mokhalefam	mokhalefam	kamelan mokhalefam	kamelan mokhalefam	kamelan movafegh	kamelan movafegh	ta hododi	kamelan movafegh	kamelan movafegh
42	20	mard	mojarad	97	tork	eslam	shie	shahr	khabgah	academic	diplom	azad	khanedar	4	kamtar az myangin	kamelan movafegh	kamelan mokhalefam	movafegh	mokhalefam	movafegh	kamelan mokhalefam	movafegh	movafegh	kamelan movafegh	movafegh	kamelan mokhalefam	mokhalefam	ta hododi	kamelan mokhalefam	kamelan movafegh	kamelan movafegh	kamelan mokhalefam	kamelan mokhalefam	kamelan movafegh	kamelan movafegh	ta hododi	ta hododi	ta hododi	ta hododi	ta hododi	ta hododi	ta hododi	ta hododi	ta hododi	ta hododi	ta hododi	movafegh	ta hododi	ta hododi
43	20	mard	mojarad	97	fars	eslam	shie	shahr	khabgah	diplom	diplom	azad	karmand	5	myangin	mokhalefam	ta hododi	kamelan mokhalefam	mokhalefam	ta hododi	kamelan mokhalefam	ta hododi	kamelan movafegh	movafegh	kamelan movafegh	movafegh	ta hododi	ta hododi	mokhalefam	ta hododi	movafegh	kamelan mokhalefam	mokhalefam	ta hododi	kamelan mokhalefam	movafegh	ta hododi	kamelan movafegh	movafegh	movafegh	movafegh	movafegh	movafegh	movafegh	movafegh	mokhalefam	movafegh	ta hododi	kamelan movafegh
44	19	mard	mojarad	97	tork	eslam	shie	shahr	khanevade	diplom	diplom	azad	karmand	4	myangin	mokhalefam	ta hododi	ta hododi	mokhalefam	kamelan mokhalefam	mokhalefam	movafegh	movafegh	ta hododi	ta hododi	ta hododi	ta hododi	kamelan mokhalefam	ta hododi	kamelan movafegh	ta hododi	kamelan mokhalefam	kamelan mokhalefam	kamelan mokhalefam	kamelan mokhalefam	kamelan movafegh	kamelan movafegh	movafegh	ta hododi	kamelan movafegh	kamelan movafegh	ta hododi	ta hododi	movafegh	kamelan movafegh	kamelan movafegh	ta hododi	kamelan movafegh	kamelan movafegh
45	19	mard	mojarad	97	kord	eslam	shie	shahr	khanevade	academic	diplom	azad	khanedar	5	kamtar az myangin	ta hododi	movafegh	kamelan mokhalefam	ta hododi	ta hododi	kamelan mokhalefam	ta hododi	movafegh	movafegh	kamelan movafegh	ta hododi	ta hododi	kamelan mokhalefam	kamelan mokhalefam	movafegh	movafegh	kamelan mokhalefam	kamelan mokhalefam	kamelan mokhalefam	kamelan mokhalefam	movafegh	kamelan movafegh	kamelan movafegh	kamelan movafegh	kamelan movafegh	kamelan movafegh	ta hododi	ta hododi	ta hododi	movafegh	kamelan mokhalefam	movafegh	movafegh	kamelan mokhalefam
46	19	mard	mojarad	97	tork	eslam	shie	shahr	khabgah	diplom	diplom	azad	khanedar	5	myangin	kamelan movafegh	kamelan mokhalefam	ta hododi	kamelan mokhalefam	movafegh	kamelan mokhalefam	ta hododi	kamelan movafegh	kamelan movafegh	movafegh	kamelan mokhalefam	mokhalefam	ta hododi	kamelan mokhalefam	kamelan movafegh	kamelan movafegh	kamelan mokhalefam	kamelan mokhalefam	kamelan movafegh	movafegh	kamelan mokhalefam	kamelan movafegh	kamelan movafegh	kamelan movafegh	kamelan movafegh	kamelan movafegh	mokhalefam	mokhalefam	kamelan movafegh	movafegh	kamelan mokhalefam	movafegh	ta hododi	kamelan mokhalefam
47	19	mard	mojarad	97	kord	eslam		shahr	khabgah	diplom	diplom	azad	khanedar	4	myangin	ta hododi	movafegh	mokhalefam	ta hododi	ta hododi	mokhalefam	ta hododi	movafegh	movafegh	movafegh	ta hododi	ta hododi	ta hododi	ta hododi	ta hododi	ta hododi	ta hododi	ta hododi	ta hododi	mokhalefam	movafegh	movafegh	movafegh	movafegh	movafegh	movafegh	ta hododi	ta hododi	ta hododi	ta hododi	mokhalefam	movafegh	movafegh	ta hododi
48	21	zan	mojarad	94	kord	eslam	shie	shahr	khabgah	diplom	diplom	azad	khanedar	4	myangin	ta hododi	kamelan mokhalefam	ta hododi	movafegh	mokhalefam	kamelan mokhalefam	kamelan mokhalefam	kamelan movafegh	kamelan movafegh	kamelan movafegh	kamelan movafegh	ta hododi	ta hododi	kamelan movafegh	kamelan movafegh	kamelan movafegh	kamelan mokhalefam	kamelan mokhalefam	kamelan mokhalefam	kamelan mokhalefam	kamelan movafegh	kamelan movafegh	kamelan movafegh	kamelan movafegh	kamelan movafegh	kamelan movafegh	kamelan mokhalefam	kamelan mokhalefam	mokhalefam	mokhalefam	mokhalefam	ta hododi	mokhalefam	kamelan movafegh
49	20	zan	mojarad	96	fars	eslam	shie	shahr	khabgah	academic	diplom	karmand	khanedar	4	kamtar az myangin	kamelan movafegh	kamelan mokhalefam	ta hododi	kamelan movafegh	kamelan mokhalefam	kamelan movafegh	ta hododi	movafegh	movafegh	mokhalefam	kamelan mokhalefam	kamelan movafegh	kamelan mokhalefam	kamelan movafegh	movafegh	kamelan mokhalefam	kamelan mokhalefam	mokhalefam	mokhalefam	ta hododi	kamelan movafegh	kamelan movafegh	kamelan movafegh	kamelan movafegh	kamelan movafegh	kamelan movafegh	kamelan movafegh	kamelan movafegh	kamelan movafegh	kamelan movafegh	kamelan movafegh	ta hododi	kamelan movafegh	kamelan movafegh
50	21	zan	mojarad	96	fars	eslam	shie	shahr	khabgah	academic	diplom	karmand	khanedar	5	myangin	kamelan movafegh	ta hododi	kamelan mokhalefam	ta hododi	ta hododi	mokhalefam	ta hododi	kamelan movafegh	kamelan movafegh	kamelan movafegh	ta hododi	ta hododi	movafegh	movafegh	movafegh	kamelan movafegh	kamelan mokhalefam	mokhalefam	mokhalefam	mokhalefam	movafegh	movafegh	movafegh	movafegh	movafegh	movafegh	movafegh	movafegh	kamelan movafegh	movafegh	kamelan movafegh	movafegh	kamelan movafegh	ta hododi
51	19	zan	mojarad	96	tork	eslam	shie		khabgah	diplom	diplom	azad	khanedar	4	myangin	movafegh	ta hododi	mokhalefam	mokhalefam	ta hododi	mokhalefam	ta hododi	kamelan movafegh	kamelan movafegh	kamelan movafegh	ta hododi	movafegh	ta hododi	mokhalefam	ta hododi	kamelan movafegh	kamelan mokhalefam	kamelan mokhalefam	ta hododi	kamelan mokhalefam	kamelan movafegh	kamelan movafegh	kamelan movafegh	kamelan movafegh	kamelan movafegh	kamelan movafegh	ta hododi	mokhalefam	mokhalefam	kamelan mokhalefam	kamelan movafegh	ta hododi	kamelan mokhalefam	kamelan mokhalefam
52	20	zan	mojarad	96	tork	eslam	shie	shahr	khabgah	academic	diplom	azad	khanedar	5	myangin	movafegh	ta hododi	mokhalefam	ta hododi	ta hododi	ta hododi	ta hododi	movafegh	movafegh	ta hododi	ta hododi	ta hododi	ta hododi	ta hododi	ta hododi	movafegh	ta hododi	ta hododi	ta hododi	ta hododi	ta hododi	movafegh	movafegh	movafegh	movafegh	kamelan movafegh	ta hododi	ta hododi	kamelan movafegh	movafegh	kamelan movafegh	ta hododi	movafegh	kamelan mokhalefam
53	20	mard	mojarad	97	tork	eslam	shie	roosta	khanevade	diplom	diplom	azad	khanedar	4	kamtar az myangin	kamelan movafegh	kamelan movafegh	kamelan mokhalefam	movafegh	movafegh	movafegh	kamelan movafegh	movafegh	movafegh	movafegh	mokhalefam	ta hododi	kamelan mokhalefam	movafegh	movafegh	movafegh	kamelan mokhalefam	kamelan mokhalefam	mokhalefam	mokhalefam	kamelan movafegh	kamelan movafegh	kamelan movafegh	kamelan movafegh	kamelan movafegh	movafegh	movafegh	movafegh	movafegh	movafegh	mokhalefam	movafegh	movafegh	movafegh
54	23	zan	mojarad	94	tork	eslam	shie	shahr	khabgah	academic	diplom	azad	khanedar	5	myangin	mokhalefam	kamelan mokhalefam	movafegh	mokhalefam	mokhalefam	ta hododi	mokhalefam	ta hododi	ta hododi	mokhalefam	mokhalefam	ta hododi	ta hododi	mokhalefam	ta hododi	ta hododi	ta hododi	movafegh	ta hododi	ta hododi	ta hododi	movafegh	movafegh	movafegh	movafegh	ta hododi	mokhalefam	movafegh	movafegh	movafegh	movafegh	movafegh	movafegh	movafegh
55	19	zan	mojarad	97	tork	eslam	shie	shahr	khanevade	academic	diplom	karmand	khanedar	5	myangin	movafegh	mokhalefam	ta hododi	movafegh	movafegh	mokhalefam	movafegh	movafegh	kamelan movafegh	kamelan movafegh	mokhalefam	mokhalefam	ta hododi	ta hododi	kamelan movafegh	movafegh	movafegh	mokhalefam	mokhalefam	mokhalefam	movafegh	movafegh	movafegh	kamelan movafegh	movafegh	movafegh	kamelan mokhalefam	mokhalefam	ta hododi	ta hododi	movafegh	ta hododi	kamelan mokhalefam	movafegh
56	19	zan	mojarad	97	tork	eslam	shie	shahr	khabgah	academic	diplom	karmand	azad	4	myangin	ta hododi	ta hododi	mokhalefam	ta hododi	mokhalefam	kamelan mokhalefam	ta hododi	movafegh	ta hododi	movafegh	kamelan mokhalefam	ta hododi	kamelan mokhalefam	ta hododi	movafegh	ta hododi	kamelan mokhalefam	mokhalefam	kamelan mokhalefam	kamelan mokhalefam	ta hododi	kamelan movafegh	movafegh	movafegh	movafegh	kamelan movafegh	ta hododi	movafegh	kamelan movafegh	movafegh	kamelan movafegh	movafegh	mokhalefam	movafegh
57	19	zan	mojarad	97	tork	eslam	shie	shahr	khabgah	diplom	diplom	azad	khanedar	4	myangin	kamelan movafegh	ta hododi	mokhalefam	ta hododi	ta hododi	kamelan mokhalefam	ta hododi	kamelan movafegh	movafegh	kamelan movafegh	movafegh	movafegh	ta hododi	ta hododi	ta hododi	movafegh	mokhalefam	mokhalefam	mokhalefam	mokhalefam	ta hododi	kamelan movafegh	kamelan movafegh	kamelan movafegh	kamelan movafegh	movafegh	mokhalefam	mokhalefam	ta hododi	mokhalefam	kamelan mokhalefam	movafegh	ta hododi	movafegh
58	18	zan	mojarad	97	fars	eslam	shie	shahr	khanevade	diplom	diplom	azad	khanedar	3	myangin	movafegh	movafegh	mokhalefam	movafegh	ta hododi	ta hododi	ta hododi	movafegh	kamelan movafegh	kamelan movafegh	ta hododi	ta hododi	ta hododi	ta hododi	ta hododi	movafegh	ta hododi	ta hododi	ta hododi	ta hododi	movafegh	movafegh	kamelan movafegh	movafegh	movafegh	kamelan movafegh	movafegh	movafegh	movafegh	movafegh	movafegh	movafegh	movafegh	ta hododi
59	19	mard	mojarad	97	tork	eslam	shie	shahr	khanevade	academic	academic	karmand	khanedar	4	kamtar az myangin	kamelan mokhalefam	kamelan mokhalefam	mokhalefam	movafegh	mokhalefam	kamelan mokhalefam	mokhalefam	movafegh	mokhalefam	kamelan mokhalefam	mokhalefam	mokhalefam	mokhalefam	ta hododi	ta hododi	ta hododi	mokhalefam	kamelan movafegh	movafegh	movafegh	mokhalefam	ta hododi	kamelan mokhalefam	ta hododi	ta hododi	movafegh	ta hododi	ta hododi	movafegh	movafegh	kamelan movafegh	ta hododi	movafegh	kamelan movafegh
60	21	mard	mojarad	96	tork	eslam	shie	shahr	khabgah	diplom	diplom	azad	karmand	4	myangin	mokhalefam	mokhalefam	ta hododi	kamelan mokhalefam	movafegh	kamelan mokhalefam	movafegh	movafegh	mokhalefam	ta hododi	ta hododi	ta hododi	movafegh	ta hododi	kamelan movafegh	movafegh	mokhalefam	ta hododi	mokhalefam	ta hododi	ta hododi	mokhalefam	ta hododi	mokhalefam	kamelan movafegh	movafegh	mokhalefam	mokhalefam	ta hododi	ta hododi	ta hododi	ta hododi	ta hododi	ta hododi
61	20	zan	motahe	95	tork	eslam	shie	roosta	khanevade	diplom	diplom	azad	khanedar	5	kamtar az myangin	ta hododi	mokhalefam	ta hododi	kamelan mokhalefam	kamelan movafegh	ta hododi	kamelan movafegh	ta hododi	kamelan mokhalefam	mokhalefam	kamelan mokhalefam	kamelan mokhalefam	ta hododi	ta hododi	kamelan movafegh	ta hododi	ta hododi	ta hododi	ta hododi	ta hododi	ta hododi	movafegh	mokhalefam	movafegh	movafegh	movafegh	movafegh	movafegh	ta hododi	ta hododi	mokhalefam	kamelan mokhalefam	kamelan mokhalefam	kamelan mokhalefam
62	24	zan	mojarad	93	kord	eslam	shie	shahr	khanevade	academic	academic	karmand	karmand	5	myangin	ta hododi	ta hododi	ta hododi	ta hododi	ta hododi	mokhalefam	ta hododi	ta hododi	ta hododi	ta hododi	ta hododi	ta hododi	ta hododi	movafegh	movafegh	ta hododi	ta hododi	ta hododi	ta hododi	ta hododi	ta hododi	ta hododi	ta hododi	ta hododi	ta hododi	ta hododi	ta hododi	ta hododi	movafegh	movafegh	ta hododi	movafegh	movafegh	movafegh
63	20	zan	mojarad	97	kord	eslam	shie	shahr	khanevade	diplom	diplom	azad	khanedar	4	kamtar az myangin	movafegh	mokhalefam	movafegh	mokhalefam	movafegh	ta hododi	movafegh	kamelan mokhalefam	kamelan mokhalefam	kamelan mokhalefam	kamelan mokhalefam	ta hododi	movafegh	movafegh	movafegh	movafegh	mokhalefam	kamelan mokhalefam	mokhalefam	kamelan mokhalefam	kamelan mokhalefam	mokhalefam	mokhalefam	mokhalefam	mokhalefam	mokhalefam	ta hododi	ta hododi	ta hododi	ta hododi	ta hododi	ta hododi	kamelan movafegh	kamelan mokhalefam
64	21	zan	mojarad	97	fars	eslam	soni	shahr	khabgah	diplom	bisavad	azad	khanedar	5	myangin	ta hododi	movafegh	ta hododi	mokhalefam	movafegh	ta hododi	movafegh	movafegh	ta hododi	ta hododi	kamelan mokhalefam	kamelan mokhalefam	kamelan movafegh	ta hododi	kamelan movafegh	movafegh	kamelan mokhalefam	mokhalefam	ta hododi	ta hododi	kamelan mokhalefam	movafegh	ta hododi	ta hododi	kamelan movafegh	kamelan movafegh	movafegh	movafegh	movafegh	movafegh	movafegh	ta hododi	kamelan movafegh	mokhalefam
65	18	zan	mojarad	97	tork	eslam	shie	shahr	khanevade	diplom	diplom	bazneshaste	khanedar	5	myangin	kamelan movafegh	ta hododi	kamelan mokhalefam	movafegh	movafegh	kamelan mokhalefam	ta hododi	movafegh	kamelan movafegh	kamelan movafegh	mokhalefam	ta hododi	movafegh	ta hododi	movafegh	kamelan movafegh	ta hododi	kamelan mokhalefam	kamelan mokhalefam	kamelan mokhalefam	mokhalefam	movafegh	ta hododi	movafegh	movafegh	mokhalefam	mokhalefam	mokhalefam	mokhalefam	mokhalefam	mokhalefam	ta hododi	kamelan mokhalefam	kamelan mokhalefam
66	20	mard	mojarad	96	fars	eslam	shie	shahr	khabgah	diplom	diplom	azad	khanedar	3	myangin	movafegh	ta hododi	mokhalefam	ta hododi	mokhalefam	ta hododi	ta hododi	ta hododi	movafegh	ta hododi	mokhalefam	ta hododi	ta hododi	ta hododi	movafegh	movafegh	mokhalefam	ta hododi	mokhalefam	ta hododi	ta hododi	movafegh	ta hododi	ta hododi	movafegh	ta hododi	movafegh	movafegh	movafegh	movafegh	ta hododi	movafegh	ta hododi	ta hododi
67	18	zan	mojarad	97	fars	eslam	shie	shahr	khanevade	diplom	diplom	karmand	khanedar	4	myangin	ta hododi	ta hododi	kamelan mokhalefam	ta hododi	ta hododi	ta hododi	ta hododi	ta hododi	movafegh	movafegh	ta hododi	movafegh	ta hododi	ta hododi	ta hododi	movafegh	mokhalefam	mokhalefam	mokhalefam	mokhalefam	movafegh	movafegh	movafegh	ta hododi	ta hododi	movafegh	mokhalefam	kamelan movafegh	kamelan movafegh	mokhalefam	mokhalefam	mokhalefam	movafegh	mokhalefam
68	19	zan	mojarad	96	kord	eslam	shie	roosta	khanevade	diplom	diplom	azad	khanedar	4	myangin	kamelan movafegh	ta hododi	ta hododi	movafegh	kamelan movafegh	kamelan mokhalefam	kamelan movafegh	kamelan movafegh	kamelan movafegh	kamelan movafegh	kamelan mokhalefam	mokhalefam	movafegh	kamelan movafegh	kamelan movafegh	movafegh	kamelan mokhalefam	kamelan mokhalefam	kamelan mokhalefam	kamelan mokhalefam	ta hododi	movafegh	kamelan movafegh	kamelan movafegh	movafegh	kamelan movafegh	mokhalefam	ta hododi	kamelan mokhalefam	movafegh	kamelan mokhalefam	ta hododi	mokhalefam	ta hododi
69	20	zan	mojarad	96	tork	eslam	shie	shahr	khanevade	diplom	diplom	karmand	khanedar	4	myangin	movafegh	ta hododi	mokhalefam	movafegh	kamelan movafegh	mokhalefam	movafegh	kamelan movafegh	kamelan movafegh	kamelan movafegh	kamelan mokhalefam	mokhalefam	kamelan movafegh	movafegh	kamelan movafegh	movafegh	kamelan mokhalefam	mokhalefam	kamelan mokhalefam	kamelan mokhalefam	ta hododi	movafegh	kamelan movafegh	kamelan movafegh	movafegh	kamelan movafegh	mokhalefam	mokhalefam	kamelan mokhalefam	movafegh	kamelan mokhalefam	ta hododi	ta hododi	mokhalefam
70	20	zan	mojarad	97	tork	eslam	shie	shahr	khabgah	diplom	diplom	azad	khanedar	4	myangin	ta hododi	mokhalefam	movafegh	ta hododi	kamelan movafegh	kamelan movafegh	kamelan movafegh	kamelan movafegh	kamelan movafegh	ta hododi	kamelan mokhalefam	kamelan mokhalefam	ta hododi	ta hododi	kamelan movafegh	movafegh	kamelan mokhalefam	ta hododi	ta hododi	mokhalefam	ta hododi	kamelan movafegh	ta hododi	kamelan movafegh	kamelan movafegh	movafegh	ta hododi	ta hododi	kamelan movafegh	kamelan movafegh	kamelan movafegh	ta hododi	movafegh	kamelan movafegh
71	19	zan	mojarad	97	tork	eslam	shie	shahr	khabgah	diplom	diplom	azad	khanedar	3	myangin	ta hododi	ta hododi	mokhalefam	ta hododi	mokhalefam	mokhalefam	movafegh	movafegh	ta hododi	ta hododi	ta hododi	ta hododi	movafegh	ta hododi	movafegh	ta hododi	mokhalefam	ta hododi	ta hododi	mokhalefam	ta hododi	ta hododi	ta hododi	ta hododi	ta hododi	movafegh	ta hododi	ta hododi	movafegh	movafegh	ta hododi	movafegh	movafegh	kamelan mokhalefam
72	25	zan	mojarad	96	kord	eslam	shie	shahr	khanevade	diplom	diplom	azad	khanedar	8	kamtar az myangin	kamelan movafegh	ta hododi	ta hododi	mokhalefam	mokhalefam	ta hododi	kamelan movafegh	movafegh	movafegh	kamelan movafegh	kamelan movafegh	kamelan mokhalefam	ta hododi	ta hododi	ta hododi	mokhalefam	ta hododi	ta hododi	kamelan mokhalefam	ta hododi	kamelan movafegh	ta hododi	ta hododi	kamelan movafegh	mokhalefam	kamelan movafegh	kamelan movafegh	kamelan movafegh	kamelan movafegh	kamelan movafegh	kamelan mokhalefam	ta hododi	ta hododi	ta hododi
73	22	zan	mojarad	97	fars	eslam	soni	roosta	khabgah	diplom	diplom	azad	khanedar	6	bishtar az myangin	movafegh	kamelan mokhalefam	ta hododi	kamelan mokhalefam	ta hododi	kamelan mokhalefam	ta hododi	kamelan movafegh	kamelan movafegh	ta hododi	mokhalefam	ta hododi	kamelan movafegh	ta hododi	movafegh	kamelan movafegh	kamelan mokhalefam	kamelan mokhalefam	kamelan mokhalefam	kamelan mokhalefam	kamelan movafegh	ta hododi	kamelan movafegh	ta hododi	ta hododi	movafegh	kamelan movafegh	kamelan movafegh	kamelan movafegh	kamelan movafegh	kamelan movafegh	ta hododi	kamelan movafegh	kamelan mokhalefam
74	20	zan	mojarad	97	tork	eslam	shie	shahr	khabgah	diplom	diplom	azad	khanedar	5	myangin	kamelan movafegh	movafegh	kamelan mokhalefam	movafegh	mokhalefam	ta hododi	ta hododi	kamelan movafegh	ta hododi	movafegh	ta hododi	movafegh	ta hododi	movafegh	movafegh	ta hododi	ta hododi	kamelan movafegh	movafegh	ta hododi	kamelan movafegh	kamelan movafegh	kamelan movafegh	kamelan movafegh	kamelan movafegh	movafegh	kamelan movafegh	kamelan movafegh	ta hododi	kamelan movafegh	movafegh	ta hododi	movafegh	kamelan movafegh
75	20	zan	mojarad	96	kord	eslam	soni	shahr	khabgah	academic	diplom	azad	khanedar	3	myangin	movafegh	ta hododi	mokhalefam	ta hododi	ta hododi	mokhalefam	movafegh	movafegh	movafegh	kamelan movafegh	ta hododi	ta hododi	ta hododi	ta hododi	movafegh	kamelan movafegh	kamelan mokhalefam	kamelan mokhalefam	kamelan mokhalefam	kamelan mokhalefam	movafegh	movafegh	movafegh	movafegh	movafegh	movafegh	ta hododi	ta hododi	ta hododi	ta hododi	ta hododi	movafegh	ta hododi	ta hododi
76	18	zan	mojarad	97	tork	eslam	shie	shahr	khabgah	diplom	diplom	azad	khanedar	5	myangin	movafegh	ta hododi	kamelan mokhalefam	ta hododi	ta hododi	ta hododi	kamelan movafegh	kamelan movafegh	kamelan movafegh	kamelan movafegh	ta hododi	ta hododi	ta hododi	movafegh	kamelan movafegh	movafegh	ta hododi	ta hododi	ta hododi	ta hododi	ta hododi	ta hododi	kamelan movafegh	movafegh	kamelan movafegh	kamelan movafegh	kamelan movafegh	kamelan movafegh	kamelan movafegh	kamelan movafegh	movafegh	ta hododi	kamelan movafegh	kamelan movafegh
77	21	zan	mojarad	97	kord	eslam	shie	shahr	khabgah	academic	diplom	bazneshaste	khanedar	4	kamtar az myangin	kamelan movafegh	kamelan mokhalefam	kamelan mokhalefam	kamelan mokhalefam	ta hododi	mokhalefam	kamelan movafegh	movafegh	kamelan mokhalefam	kamelan mokhalefam	kamelan mokhalefam	ta hododi	ta hododi	kamelan mokhalefam	kamelan mokhalefam	kamelan mokhalefam	mokhalefam	kamelan mokhalefam	kamelan mokhalefam	mokhalefam	kamelan mokhalefam	kamelan movafegh	ta hododi	movafegh	ta hododi	kamelan mokhalefam	ta hododi	ta hododi	movafegh	kamelan movafegh	ta hododi	ta hododi	movafegh	mokhalefam
78	19	zan	mojarad	97	fars	eslam	shie	shahr	khabgah	diplom	diplom	bazneshaste	khanedar	6	kamtar az myangin	kamelan movafegh	kamelan mokhalefam	kamelan mokhalefam	kamelan mokhalefam	kamelan movafegh	ta hododi	kamelan movafegh	kamelan movafegh	kamelan movafegh	ta hododi	kamelan mokhalefam	kamelan mokhalefam	kamelan movafegh	movafegh	movafegh	kamelan movafegh	ta hododi	mokhalefam	mokhalefam	mokhalefam	mokhalefam	kamelan movafegh	ta hododi	mokhalefam	movafegh	mokhalefam	ta hododi	movafegh	movafegh	kamelan movafegh	mokhalefam	kamelan mokhalefam	ta hododi	kamelan mokhalefam
79	20	zan	mojarad	97	tork	eslam	shie	shahr	khabgah	diplom	diplom	karmand	khanedar	8	myangin	kamelan movafegh	ta hododi	kamelan mokhalefam	mokhalefam	kamelan movafegh	kamelan movafegh	ta hododi	kamelan movafegh	kamelan mokhalefam	kamelan mokhalefam	kamelan mokhalefam	kamelan movafegh	ta hododi	kamelan mokhalefam	mokhalefam	ta hododi	mokhalefam	ta hododi	kamelan movafegh	ta hododi	kamelan movafegh	kamelan movafegh	kamelan movafegh	kamelan movafegh	ta hododi	kamelan movafegh	kamelan movafegh	kamelan movafegh	kamelan movafegh	kamelan movafegh	kamelan movafegh	ta hododi	kamelan mokhalefam	ta hododi
80	18	zan	mojarad		tork	eslam	shie	shahr	khabgah	diplom	diplom	bazneshaste	khanedar		myangin	movafegh	movafegh	kamelan mokhalefam	ta hododi	kamelan mokhalefam	kamelan mokhalefam	ta hododi	movafegh	ta hododi	kamelan movafegh	kamelan movafegh	ta hododi	movafegh	kamelan mokhalefam	ta hododi	kamelan mokhalefam	ta hododi	kamelan mokhalefam	ta hododi	mokhalefam	kamelan mokhalefam	ta hododi	ta hododi	ta hododi	movafegh	ta hododi	ta hododi	ta hododi	kamelan mokhalefam	mokhalefam	mokhalefam	movafegh	mokhalefam	movafegh
81	21	mard	mojarad	95	arab	eslam	shie	shahr	khabgah	diplom	diplom	karegar	khanedar	4	kamtar az myangin	movafegh	ta hododi	movafegh	ta hododi	ta hododi	kamelan mokhalefam	ta hododi	kamelan movafegh	ta hododi	ta hododi	kamelan mokhalefam	mokhalefam	ta hododi	kamelan movafegh	movafegh	movafegh	kamelan mokhalefam	ta hododi	mokhalefam	ta hododi	movafegh	kamelan movafegh	kamelan movafegh	kamelan movafegh	kamelan movafegh	kamelan movafegh	ta hododi	ta hododi	movafegh	ta hododi	ta hododi	movafegh	movafegh	movafegh
82	19	zan	mojarad	97	kord	eslam	shie	shahr	khabgah	diplom	diplom	azad	khanedar	5	kamtar az myangin	ta hododi	mokhalefam	ta hododi	ta hododi	movafegh	ta hododi	mokhalefam	movafegh	ta hododi	ta hododi	ta hododi	ta hododi	ta hododi	ta hododi	kamelan movafegh	movafegh	ta hododi	ta hododi	ta hododi	ta hododi	ta hododi	mokhalefam	movafegh	mokhalefam	ta hododi	movafegh	ta hododi	ta hododi	mokhalefam	kamelan movafegh	mokhalefam	ta hododi	ta hododi	kamelan movafegh
83	19	zan	mojarad	97	tork	eslam	shie	shahr	khanevade	diplom	diplom	azad	khanedar	4	myangin	ta hododi	ta hododi	kamelan mokhalefam	ta hododi	ta hododi	mokhalefam	ta hododi	ta hododi	ta hododi	ta hododi	ta hododi	ta hododi	ta hododi	ta hododi	ta hododi	ta hododi	mokhalefam	kamelan mokhalefam	kamelan mokhalefam	ta hododi	ta hododi	kamelan movafegh	kamelan movafegh	kamelan movafegh	movafegh	kamelan movafegh	ta hododi	ta hododi	movafegh	movafegh	ta hododi	ta hododi	movafegh	movafegh
84	23	zan	motahe	97	fars	eslam	shie	shahr	khanevade	bisavad	bisavad	azad	khanedar	4	myangin	movafegh	ta hododi	ta hododi	mokhalefam	movafegh	mokhalefam	movafegh	movafegh	movafegh	ta hododi	ta hododi	movafegh	movafegh	mokhalefam	ta hododi	ta hododi	mokhalefam	mokhalefam	ta hododi	ta hododi	movafegh	kamelan movafegh	kamelan movafegh	kamelan movafegh	kamelan movafegh	kamelan movafegh	kamelan movafegh	kamelan movafegh	kamelan movafegh	kamelan movafegh	kamelan movafegh	ta hododi	kamelan movafegh	kamelan movafegh
85	24	zan	motahe	93	tork	eslam	shie	roosta	khanevade	diplom	bisavad	azad	khanedar		myangin	kamelan movafegh	kamelan mokhalefam	movafegh	ta hododi	ta hododi	kamelan mokhalefam	ta hododi	kamelan movafegh	movafegh	ta hododi	ta hododi	ta hododi	mokhalefam	ta hododi	ta hododi	kamelan mokhalefam	mokhalefam	ta hododi	mokhalefam	ta hododi	ta hododi	ta hododi	kamelan mokhalefam	kamelan movafegh	ta hododi	ta hododi	ta hododi	ta hododi	kamelan movafegh	mokhalefam	ta hododi	mokhalefam	ta hododi	ta hododi
86	25	zan	mojarad	96	fars	eslam	shie	shahr	khabgah	diplom	diplom	bazneshaste	khanedar	6	myangin	kamelan movafegh	movafegh	ta hododi	ta hododi	ta hododi	ta hododi	kamelan movafegh	kamelan movafegh	ta hododi	ta hododi	mokhalefam	ta hododi	ta hododi	movafegh	kamelan movafegh	ta hododi	ta hododi	ta hododi	ta hododi	ta hododi	ta hododi	kamelan mokhalefam	ta hododi	ta hododi	ta hododi	ta hododi	ta hododi	ta hododi	movafegh	movafegh	movafegh	ta hododi	kamelan movafegh	kamelan movafegh
87	27	zan	mojarad	95	tork	eslam	shie	shahr	khabgah	bisavad	bisavad	azad	khanedar	9	myangin	kamelan movafegh	kamelan mokhalefam	kamelan movafegh	movafegh	mokhalefam	kamelan mokhalefam	ta hododi	ta hododi	movafegh	movafegh	ta hododi	ta hododi	kamelan mokhalefam	ta hododi	kamelan movafegh	kamelan movafegh	ta hododi	ta hododi	ta hododi	kamelan mokhalefam	movafegh	movafegh	kamelan movafegh	kamelan movafegh	kamelan movafegh	kamelan movafegh	kamelan movafegh	kamelan movafegh	kamelan movafegh	kamelan movafegh	kamelan movafegh	ta hododi	kamelan movafegh	kamelan movafegh
88	30	zan	motahe	95	tork	eslam	shie	shahr	khanevade	diplom	diplom	bazneshaste	bazneshaste	10	myangin	ta hododi	ta hododi	ta hododi	ta hododi	ta hododi	kamelan mokhalefam	ta hododi	movafegh	movafegh	ta hododi	kamelan mokhalefam	mokhalefam	ta hododi	mokhalefam	kamelan movafegh	movafegh	kamelan mokhalefam	mokhalefam	mokhalefam	mokhalefam	ta hododi	ta hododi	ta hododi	ta hododi	ta hododi	movafegh	ta hododi	ta hododi	kamelan movafegh	movafegh	ta hododi	movafegh	movafegh	movafegh
89	21	zan	mojarad	96	tork	eslam	soni	shahr	khabgah	diplom	diplom	azad	khanedar	7	myangin	ta hododi	ta hododi	mokhalefam	mokhalefam	ta hododi	ta hododi	movafegh	movafegh	movafegh	ta hododi	kamelan mokhalefam	ta hododi	ta hododi	ta hododi	kamelan mokhalefam	movafegh	mokhalefam	mokhalefam	ta hododi	ta hododi	movafegh	kamelan movafegh	kamelan movafegh	movafegh	ta hododi	movafegh	ta hododi	ta hododi	kamelan movafegh	kamelan movafegh	movafegh	movafegh	ta hododi	kamelan mokhalefam
90	19	mard	mojarad	97	tork	eslam	shie	shahr	khanevade	diplom	diplom	azad	khanedar	4	myangin	mokhalefam	mokhalefam	kamelan movafegh	ta hododi	mokhalefam	mokhalefam	mokhalefam	mokhalefam	ta hododi	ta hododi	mokhalefam	mokhalefam	mokhalefam	kamelan movafegh	kamelan movafegh	movafegh	mokhalefam	kamelan mokhalefam	kamelan mokhalefam	kamelan mokhalefam	mokhalefam	ta hododi	ta hododi	ta hododi	kamelan movafegh	kamelan movafegh	kamelan movafegh	movafegh	movafegh	movafegh	ta hododi	ta hododi	kamelan movafegh	kamelan movafegh
91	19	zan	mojarad	97	tork	eslam	shie	shahr	khanevade	diplom	diplom	azad	karmand	4	myangin	kamelan movafegh	ta hododi	mokhalefam	ta hododi	kamelan movafegh	kamelan movafegh	kamelan movafegh	ta hododi	kamelan mokhalefam	kamelan mokhalefam	ta hododi	mokhalefam	mokhalefam	ta hododi	kamelan movafegh	kamelan mokhalefam	kamelan mokhalefam	kamelan movafegh	kamelan movafegh	mokhalefam	ta hododi	ta hododi	movafegh	ta hododi	kamelan movafegh	ta hododi	kamelan movafegh	kamelan movafegh	kamelan movafegh	kamelan movafegh	kamelan movafegh	ta hododi	kamelan movafegh	movafegh
92	20	zan	mojarad	97	tork	eslam	shie	shahr	khanevade	diplom	diplom	azad	khanedar	5	myangin	ta hododi	movafegh	kamelan mokhalefam	kamelan movafegh	ta hododi	kamelan movafegh	kamelan movafegh	kamelan movafegh	kamelan movafegh	movafegh	kamelan mokhalefam	kamelan mokhalefam	ta hododi	ta hododi	ta hododi	kamelan movafegh	ta hododi	kamelan mokhalefam	mokhalefam	movafegh	ta hododi	kamelan movafegh	movafegh	kamelan movafegh	kamelan movafegh	kamelan movafegh	kamelan movafegh	kamelan movafegh	kamelan movafegh	kamelan movafegh	kamelan movafegh	movafegh	mokhalefam	mokhalefam
93	20	zan	mojarad	96	tork	eslam	shie	shahr	khanevade	diplom	diplom	azad	khanedar	3	myangin	kamelan movafegh	movafegh	kamelan mokhalefam	kamelan movafegh	mokhalefam	kamelan movafegh	kamelan movafegh	kamelan movafegh	kamelan movafegh	ta hododi	kamelan mokhalefam	kamelan mokhalefam	ta hododi	mokhalefam	kamelan mokhalefam	kamelan movafegh	kamelan movafegh	kamelan movafegh	kamelan movafegh	mokhalefam	kamelan movafegh	kamelan movafegh	movafegh	ta hododi	kamelan movafegh	kamelan movafegh	kamelan movafegh	movafegh	movafegh	ta hododi	movafegh	ta hododi	kamelan movafegh	kamelan movafegh
94	20	zan	mojarad	97	tork	eslam	shie	shahr	khanevade	diplom	diplom	azad	khanedar	4	myangin	kamelan movafegh	kamelan movafegh	ta hododi	movafegh	movafegh	ta hododi	kamelan mokhalefam	ta hododi	ta hododi	movafegh	mokhalefam	ta hododi	ta hododi	movafegh	kamelan movafegh	mokhalefam	kamelan movafegh	kamelan movafegh	kamelan movafegh	kamelan movafegh	kamelan movafegh	kamelan movafegh	kamelan movafegh	movafegh	kamelan movafegh	movafegh	kamelan movafegh	ta hododi	movafegh	kamelan movafegh	kamelan mokhalefam	movafegh	movafegh	kamelan movafegh
95	19	zan	mojarad	97	tork	eslam	shie	shahr	khanevade	academic	bisavad	karmand	khanedar	4	myangin	ta hododi	ta hododi	mokhalefam	movafegh	movafegh	movafegh	movafegh	movafegh	ta hododi	ta hododi	ta hododi	ta hododi	mokhalefam	ta hododi	ta hododi	ta hododi	ta hododi	movafegh	ta hododi	movafegh	ta hododi	movafegh	ta hododi	ta hododi	ta hododi	movafegh	ta hododi	ta hododi	ta hododi	movafegh	ta hododi	movafegh	ta hododi	movafegh
96	20	mard	mojarad	97	kord	eslam	soni	shahr	khabgah	diplom	bisavad	karmand	khanedar	5	myangin	kamelan mokhalefam	mokhalefam	ta hododi	kamelan mokhalefam	ta hododi	mokhalefam	movafegh	ta hododi	ta hododi	movafegh	ta hododi	ta hododi	mokhalefam	ta hododi	kamelan movafegh	kamelan mokhalefam	ta hododi	ta hododi	ta hododi	movafegh	kamelan mokhalefam	ta hododi	ta hododi	ta hododi	kamelan movafegh	kamelan mokhalefam	ta hododi	movafegh	kamelan mokhalefam	kamelan movafegh	ta hododi	ta hododi	kamelan mokhalefam	kamelan movafegh
97	24	zan	motahe	96	tork	eslam	shie	shahr	khanevade	diplom	bisavad	azad	khanedar	4	kamtar az myangin	movafegh	kamelan mokhalefam	movafegh	kamelan mokhalefam	movafegh	kamelan movafegh	movafegh	movafegh	kamelan mokhalefam	ta hododi	kamelan mokhalefam	kamelan mokhalefam	movafegh	kamelan mokhalefam	kamelan movafegh	kamelan mokhalefam	kamelan mokhalefam	ta hododi	ta hododi	ta hododi	kamelan mokhalefam	kamelan movafegh	ta hododi	kamelan movafegh	kamelan movafegh	kamelan movafegh	kamelan mokhalefam	kamelan mokhalefam	kamelan mokhalefam	kamelan mokhalefam	kamelan mokhalefam	kamelan mokhalefam	kamelan movafegh	movafegh
98	23	zan	mojarad	96	tork	eslam	shie		khabgah	academic	diplom	karmand	khanedar	5	kamtar az myangin	movafegh	movafegh	kamelan mokhalefam	ta hododi	ta hododi	mokhalefam	movafegh	kamelan movafegh	movafegh	kamelan movafegh	ta hododi	ta hododi	ta hododi	ta hododi	movafegh	movafegh	ta hododi	mokhalefam	mokhalefam	kamelan mokhalefam	ta hododi	ta hododi	ta hododi	kamelan movafegh	ta hododi	ta hododi	movafegh	ta hododi	ta hododi	ta hododi	mokhalefam	kamelan mokhalefam	ta hododi	ta hododi
99	20	mard	mojarad	97	tork	eslam	shie	shahr	khanevade	academic	academic	karmand	bazneshaste	4	myangin	ta hododi	ta hododi	ta hododi	ta hododi	mokhalefam	mokhalefam	movafegh	ta hododi	mokhalefam	ta hododi	mokhalefam	mokhalefam	ta hododi	ta hododi	ta hododi	ta hododi	mokhalefam	movafegh	movafegh	movafegh	ta hododi	mokhalefam	ta hododi	mokhalefam	mokhalefam	movafegh	movafegh	movafegh	movafegh	movafegh	movafegh	movafegh	movafegh	movafegh
100	18	zan	mojarad	97	tork	eslam	shie	shahr	khabgah	academic	academic	azad	khanedar	4	myangin	kamelan mokhalefam	kamelan mokhalefam	kamelan mokhalefam	kamelan mokhalefam	movafegh	kamelan mokhalefam	movafegh	kamelan movafegh	movafegh	ta hododi	kamelan mokhalefam	ta hododi	ta hododi	ta hododi	movafegh	movafegh	ta hododi	mokhalefam	mokhalefam	ta hododi	movafegh	movafegh	kamelan movafegh	movafegh	movafegh	movafegh	kamelan movafegh	kamelan movafegh	kamelan movafegh	movafegh	ta hododi	movafegh	ta hododi	kamelan movafegh
101	20	zan	mojarad	97	tork	eslam	shie	shahr	khanevade	diplom	diplom	azad	khanedar	5	myangin	kamelan movafegh	movafegh	kamelan mokhalefam	mokhalefam	ta hododi	kamelan mokhalefam	ta hododi	kamelan movafegh	movafegh	movafegh	mokhalefam	ta hododi	ta hododi	ta hododi	ta hododi	movafegh	ta hododi	ta hododi	ta hododi	ta hododi	ta hododi	movafegh	movafegh	movafegh	movafegh	kamelan movafegh	movafegh	movafegh	kamelan movafegh	kamelan movafegh	ta hododi	ta hododi	kamelan movafegh	kamelan movafegh
102	20	zan	mojarad	97	tork	eslam		shahr	khanevade	diplom	diplom	karmand	khanedar	4	myangin	ta hododi	ta hododi	mokhalefam	mokhalefam	mokhalefam	ta hododi	movafegh	mokhalefam	ta hododi	ta hododi	kamelan mokhalefam	ta hododi	ta hododi	ta hododi	ta hododi	ta hododi	ta hododi	kamelan mokhalefam	ta hododi	movafegh	ta hododi	ta hododi	ta hododi	ta hododi	kamelan mokhalefam	ta hododi	movafegh	ta hododi	mokhalefam	ta hododi	kamelan mokhalefam	movafegh	ta hododi	ta hododi
103	19	mard	mojarad	97	tork	eslam	shie	shahr	khanevade	diplom	academic	azad	karmand	3	myangin	ta hododi	movafegh	mokhalefam	mokhalefam	kamelan movafegh	mokhalefam	movafegh	kamelan movafegh	ta hododi	kamelan movafegh	ta hododi	ta hododi	mokhalefam	ta hododi	kamelan movafegh	kamelan movafegh	ta hododi	kamelan mokhalefam	ta hododi	ta hododi	movafegh	kamelan movafegh	movafegh	movafegh	movafegh	kamelan movafegh	ta hododi	ta hododi	kamelan movafegh	kamelan movafegh	ta hododi	kamelan mokhalefam	ta hododi	ta hododi
104	20	zan	mojarad	97	tork	eslam	shie	shahr	khanevade	bisavad	diplom	bikar	khanedar	3	myangin	movafegh	movafegh	kamelan mokhalefam	mokhalefam	ta hododi	mokhalefam	ta hododi	ta hododi	kamelan mokhalefam	ta hododi	kamelan mokhalefam	mokhalefam	ta hododi	ta hododi	movafegh	movafegh	mokhalefam	mokhalefam	mokhalefam	mokhalefam	mokhalefam	movafegh	movafegh	movafegh	movafegh	movafegh	kamelan movafegh	kamelan movafegh	kamelan movafegh	kamelan movafegh	kamelan movafegh	ta hododi	kamelan movafegh	movafegh
105	20	zan	mojarad	97	tork	eslam	shie	shahr	khanevade	diplom	diplom	azad	khanedar	4	kamtar az myangin	kamelan movafegh	ta hododi	mokhalefam	ta hododi	kamelan movafegh	kamelan mokhalefam	movafegh	kamelan movafegh	kamelan movafegh	kamelan movafegh	kamelan mokhalefam	ta hododi	ta hododi	movafegh	kamelan movafegh	movafegh	ta hododi	mokhalefam	mokhalefam	mokhalefam	movafegh	kamelan movafegh	kamelan movafegh	kamelan movafegh	kamelan movafegh	movafegh	kamelan movafegh	kamelan movafegh	kamelan movafegh	kamelan movafegh	kamelan movafegh	ta hododi	kamelan movafegh	kamelan movafegh
106	21	zan	mojarad	97	tork	eslam	shie	shahr	khanevade	diplom	academic	karmand	khanedar	4	myangin	kamelan movafegh	ta hododi	mokhalefam	mokhalefam	ta hododi	kamelan mokhalefam	ta hododi	movafegh	ta hododi	movafegh	kamelan mokhalefam	mokhalefam	ta hododi	ta hododi	movafegh	movafegh	mokhalefam	mokhalefam	ta hododi	ta hododi	ta hododi	ta hododi	ta hododi	ta hododi	ta hododi	ta hododi	kamelan movafegh	kamelan movafegh	kamelan movafegh	kamelan movafegh	kamelan movafegh	ta hododi	kamelan movafegh	kamelan movafegh
107	21	mard	mojarad	96	tork	eslam		shahr	khanevade	academic	academic	azad	karmand	5	bishtar az myangin	movafegh	movafegh	movafegh	movafegh	movafegh	movafegh	movafegh	ta hododi	ta hododi	ta hododi	movafegh	ta hododi	ta hododi	movafegh	ta hododi	movafegh	ta hododi	kamelan mokhalefam	ta hododi	movafegh	kamelan mokhalefam	ta hododi	movafegh	ta hododi	mokhalefam	mokhalefam	ta hododi	movafegh	movafegh	ta hododi	ta hododi	ta hododi	ta hododi	mokhalefam
108	22	zan	mojarad	95	tork	eslam	shie	shahr	khanevade	academic	diplom	karmand	khanedar	5	myangin	ta hododi	movafegh	mokhalefam	ta hododi	ta hododi	ta hododi	movafegh	ta hododi	ta hododi	movafegh	mokhalefam	ta hododi	movafegh	movafegh	kamelan movafegh	kamelan mokhalefam	movafegh	ta hododi	ta hododi	movafegh	ta hododi	ta hododi	mokhalefam	mokhalefam	mokhalefam	mokhalefam	ta hododi	ta hododi	movafegh	kamelan movafegh	ta hododi	ta hododi	ta hododi	ta hododi
109	22	zan	mojarad	95	kord	eslam	shie	shahr	khanevade	academic	bisavad	karmand	khanedar	3	bishtar az myangin	kamelan mokhalefam	ta hododi	mokhalefam	ta hododi	ta hododi	ta hododi	kamelan mokhalefam	ta hododi	mokhalefam	movafegh	ta hododi	ta hododi	mokhalefam	ta hododi	mokhalefam	ta hododi	mokhalefam	kamelan mokhalefam	ta hododi	movafegh	kamelan mokhalefam	mokhalefam	mokhalefam	ta hododi	ta hododi	ta hododi	movafegh	kamelan movafegh	movafegh	ta hododi	ta hododi	mokhalefam	kamelan mokhalefam	kamelan mokhalefam
110	24	mard	mojarad	91	kord	eslam	shie	shahr	khanevade	diplom	bisavad	azad	khanedar	4	myangin	kamelan movafegh	kamelan movafegh	kamelan mokhalefam	kamelan movafegh	ta hododi	ta hododi	mokhalefam	kamelan movafegh	ta hododi	kamelan mokhalefam	kamelan mokhalefam	kamelan mokhalefam	mokhalefam	ta hododi	kamelan movafegh	kamelan movafegh	kamelan mokhalefam	kamelan mokhalefam	ta hododi	mokhalefam	ta hododi	kamelan movafegh	kamelan movafegh	ta hododi	kamelan movafegh	mokhalefam	ta hododi	kamelan mokhalefam	movafegh	kamelan movafegh	kamelan movafegh	ta hododi	ta hododi	movafegh
111	19	mard	mojarad	97	kord	eslam	shie	shahr	khabgah	diplom	diplom	azad	khanedar	3	myangin	kamelan movafegh	ta hododi	mokhalefam	mokhalefam	ta hododi	mokhalefam	movafegh	movafegh	movafegh	kamelan movafegh	mokhalefam	ta hododi	ta hododi	mokhalefam	movafegh	movafegh	ta hododi	kamelan mokhalefam	kamelan mokhalefam	kamelan mokhalefam	ta hododi	movafegh	ta hododi	movafegh	movafegh	ta hododi	ta hododi	ta hododi	ta hododi	movafegh	movafegh	movafegh	ta hododi	ta hododi
112	22	zan	mojarad	96	kord	eslam	shie	shahr	khanevade	diplom	diplom	azad	khanedar	4	myangin	kamelan movafegh	kamelan mokhalefam	ta hododi	ta hododi	movafegh	mokhalefam	kamelan movafegh	kamelan movafegh	ta hododi	ta hododi	mokhalefam	ta hododi	ta hododi	ta hododi	movafegh	movafegh	mokhalefam	mokhalefam	mokhalefam	mokhalefam	ta hododi	movafegh	kamelan movafegh	ta hododi	ta hododi	movafegh	mokhalefam	mokhalefam	ta hododi	ta hododi	ta hododi	kamelan mokhalefam	movafegh	kamelan mokhalefam
113	20	zan	mojarad	96	tork	eslam	shie	shahr	khanevade	diplom	diplom	karegar	khanedar	6	myangin	kamelan movafegh	movafegh	mokhalefam	ta hododi	ta hododi	kamelan mokhalefam	movafegh	movafegh	movafegh	kamelan movafegh	mokhalefam	ta hododi	ta hododi	ta hododi	ta hododi	movafegh	mokhalefam	mokhalefam	kamelan mokhalefam	mokhalefam	ta hododi	movafegh	movafegh	movafegh	movafegh	movafegh	movafegh	movafegh	movafegh	movafegh	ta hododi	ta hododi	ta hododi	kamelan movafegh
114	20	zan	mojarad	96	tork	eslam	shie	shahr	khanevade	diplom	diplom	azad	khanedar	5	myangin	kamelan movafegh	kamelan movafegh	kamelan movafegh	kamelan mokhalefam	ta hododi	kamelan mokhalefam	ta hododi	movafegh	movafegh	kamelan movafegh	ta hododi	movafegh	ta hododi	ta hododi	kamelan movafegh	kamelan movafegh	ta hododi	kamelan mokhalefam	kamelan mokhalefam	kamelan mokhalefam	movafegh	kamelan movafegh	kamelan movafegh	movafegh	kamelan movafegh	kamelan movafegh	movafegh	movafegh	movafegh	movafegh	movafegh	ta hododi	kamelan movafegh	kamelan movafegh
115	25	zan	mojarad	96	kord	eslam	shie	shahr	khanevade	academic	academic	karmand	karmand	4	myangin	kamelan movafegh	mokhalefam	ta hododi	ta hododi	kamelan mokhalefam	movafegh	movafegh	kamelan movafegh	mokhalefam	mokhalefam	kamelan mokhalefam	ta hododi	mokhalefam	mokhalefam	kamelan movafegh	ta hododi	mokhalefam	ta hododi	ta hododi	ta hododi	ta hododi	movafegh	movafegh	movafegh	movafegh	ta hododi	kamelan movafegh	kamelan movafegh	kamelan movafegh	kamelan movafegh	kamelan movafegh	ta hododi	kamelan movafegh	kamelan movafegh
116	20	zan	mojarad	96	kord	eslam	shie	shahr	khanevade	diplom	diplom	azad	khanedar	4	myangin	mokhalefam	ta hododi	kamelan movafegh	kamelan mokhalefam	movafegh	ta hododi	kamelan movafegh	ta hododi	ta hododi	kamelan mokhalefam	kamelan mokhalefam	ta hododi	kamelan movafegh	ta hododi	ta hododi	kamelan mokhalefam	ta hododi	ta hododi	ta hododi	movafegh	kamelan mokhalefam	ta hododi	kamelan movafegh	ta hododi	ta hododi	kamelan mokhalefam	mokhalefam	mokhalefam	ta hododi	kamelan movafegh	kamelan mokhalefam	ta hododi	ta hododi	ta hododi
117	19	zan	motahe	96	kord	eslam	shie	shahr	khanevade	diplom	diplom	karmand	karmand	4	myangin	ta hododi	ta hododi	ta hododi	movafegh	ta hododi	ta hododi	movafegh	ta hododi	ta hododi	mokhalefam	ta hododi	ta hododi	movafegh	ta hododi	ta hododi	ta hododi	ta hododi	ta hododi	ta hododi	ta hododi	ta hododi	ta hododi	ta hododi	ta hododi	mokhalefam	ta hododi	ta hododi	mokhalefam	mokhalefam	ta hododi	mokhalefam	movafegh	ta hododi	mokhalefam
118	20	zan	mojarad	96	fars	eslam	shie	shahr	khanevade	academic	academic	azad	khanedar	4	bishtar az myangin	kamelan movafegh	kamelan mokhalefam	movafegh	kamelan movafegh	ta hododi	ta hododi	ta hododi	movafegh	movafegh	movafegh	kamelan mokhalefam	mokhalefam	ta hododi	ta hododi	mokhalefam	kamelan movafegh	mokhalefam	ta hododi	ta hododi	mokhalefam	kamelan mokhalefam	ta hododi	ta hododi	ta hododi	ta hododi	kamelan movafegh	kamelan mokhalefam	ta hododi	kamelan movafegh	movafegh	kamelan mokhalefam	kamelan mokhalefam	kamelan mokhalefam	kamelan mokhalefam
119	21	mard	mojarad	96	fars	eslam	shie	shahr	khanevade	diplom	diplom	azad	khanedar	4	myangin	kamelan movafegh	kamelan mokhalefam	kamelan movafegh	kamelan mokhalefam	kamelan movafegh	kamelan movafegh	kamelan mokhalefam	kamelan mokhalefam	kamelan mokhalefam	kamelan mokhalefam	kamelan mokhalefam	kamelan mokhalefam	kamelan mokhalefam	ta hododi	kamelan mokhalefam	kamelan movafegh	kamelan mokhalefam	kamelan mokhalefam	mokhalefam	ta hododi	ta hododi	ta hododi	ta hododi	mokhalefam	kamelan movafegh	mokhalefam	kamelan movafegh	mokhalefam	kamelan movafegh	ta hododi	mokhalefam	movafegh	kamelan mokhalefam	movafegh
120	20	zan	mojarad	96	tork	eslam	shie	shahr	khanevade	diplom	bisavad	bikar	khanedar	5	myangin	kamelan movafegh	mokhalefam	ta hododi	ta hododi	kamelan mokhalefam	movafegh	movafegh	kamelan movafegh	mokhalefam	mokhalefam	kamelan mokhalefam	ta hododi	mokhalefam	mokhalefam	ta hododi	ta hododi	mokhalefam	ta hododi	kamelan mokhalefam	kamelan mokhalefam	ta hododi	movafegh	movafegh	movafegh	movafegh	ta hododi	kamelan movafegh	kamelan movafegh	kamelan movafegh	kamelan movafegh	ta hododi	mokhalefam	ta hododi	mokhalefam
121	21	zan	mojarad	96	fars	eslam	shie	shahr	khanevade	academic	diplom	karmand	khanedar	4	myangin	movafegh	ta hododi	ta hododi	kamelan mokhalefam	movafegh	ta hododi	kamelan movafegh	movafegh	mokhalefam	ta hododi	mokhalefam	ta hododi	ta hododi	mokhalefam	movafegh	ta hododi	ta hododi	ta hododi	ta hododi	ta hododi	ta hododi	movafegh	movafegh	movafegh	movafegh	movafegh	movafegh	movafegh	movafegh	movafegh	movafegh	movafegh	movafegh	mokhalefam
122	34	zan	mojarad	96	tork	eslam	shie	shahr	khanevade	academic	diplom	karmand	bazneshaste	4	myangin	ta hododi	ta hododi	ta hododi	movafegh	ta hododi	mokhalefam	movafegh	movafegh	movafegh	movafegh	ta hododi	ta hododi	movafegh	movafegh	movafegh	ta hododi	ta hododi	ta hododi	kamelan movafegh	mokhalefam	mokhalefam	movafegh	ta hododi	movafegh	movafegh	ta hododi	movafegh	movafegh	movafegh	movafegh	ta hododi	movafegh	movafegh	movafegh
123	19	zan	mojarad	96	fars	eslam	shie	shahr	khanevade	academic	diplom	bazneshaste	khanedar	4	myangin	kamelan movafegh	ta hododi	kamelan mokhalefam	movafegh	kamelan movafegh	mokhalefam	kamelan movafegh	kamelan movafegh	ta hododi	kamelan movafegh	kamelan mokhalefam	mokhalefam	ta hododi	kamelan movafegh	kamelan movafegh	movafegh	ta hododi	ta hododi	ta hododi	ta hododi	mokhalefam	ta hododi	mokhalefam	ta hododi	ta hododi	mokhalefam	kamelan movafegh	kamelan movafegh	kamelan movafegh	ta hododi	kamelan movafegh	ta hododi	kamelan movafegh	ta hododi
124	21	zan	mojarad	96	kord	eslam	shie	shahr	khanevade	academic	diplom	karmand	khanedar	6	myangin	kamelan movafegh	ta hododi	kamelan mokhalefam	kamelan movafegh	kamelan movafegh	mokhalefam	kamelan movafegh	kamelan movafegh	kamelan movafegh	kamelan movafegh	kamelan mokhalefam	ta hododi	ta hododi	movafegh	kamelan movafegh	movafegh	mokhalefam	kamelan mokhalefam	mokhalefam	ta hododi	ta hododi	ta hododi	mokhalefam	movafegh	movafegh	mokhalefam	kamelan movafegh	kamelan movafegh	kamelan movafegh	kamelan movafegh	kamelan movafegh	ta hododi	ta hododi	mokhalefam
125	24	mard	mojarad	92	tork	eslam	shie	shahr	khanevade	diplom	diplom	azad	khanedar	4	myangin	movafegh	ta hododi	kamelan mokhalefam	ta hododi	movafegh	ta hododi	ta hododi	movafegh	kamelan movafegh	kamelan movafegh	ta hododi	ta hododi	ta hododi	ta hododi	ta hododi	movafegh	mokhalefam	kamelan mokhalefam	kamelan mokhalefam	kamelan mokhalefam	ta hododi	movafegh	ta hododi	movafegh	movafegh	movafegh	ta hododi	kamelan mokhalefam	ta hododi	ta hododi	kamelan mokhalefam	ta hododi	kamelan mokhalefam	kamelan mokhalefam
126	20	zan	mojarad	96	fars	eslam	soni		khabgah	academic	diplom	karmand	khanedar	4	myangin	ta hododi	mokhalefam	mokhalefam	kamelan movafegh	kamelan movafegh	kamelan movafegh	movafegh	movafegh	movafegh	movafegh	ta hododi	ta hododi	ta hododi	mokhalefam	movafegh	movafegh	mokhalefam	mokhalefam	mokhalefam	mokhalefam	kamelan movafegh	kamelan movafegh	kamelan movafegh	kamelan movafegh	kamelan movafegh	kamelan movafegh	movafegh	movafegh	movafegh	movafegh	movafegh	ta hododi	kamelan movafegh	kamelan movafegh
127	22	zan	mojarad	95	kord	eslam	shie	shahr	khabgah	diplom	diplom	bikar	khanedar	5	kamtar az myangin	ta hododi	kamelan mokhalefam	kamelan movafegh	kamelan mokhalefam	kamelan movafegh	kamelan mokhalefam	ta hododi	kamelan mokhalefam	kamelan mokhalefam	kamelan mokhalefam	kamelan mokhalefam	kamelan mokhalefam	movafegh	movafegh	kamelan movafegh	kamelan mokhalefam	kamelan mokhalefam	kamelan mokhalefam	kamelan mokhalefam	kamelan mokhalefam	kamelan mokhalefam	ta hododi	kamelan mokhalefam	kamelan mokhalefam	kamelan mokhalefam	movafegh	kamelan movafegh	kamelan movafegh	movafegh	kamelan movafegh	kamelan movafegh	ta hododi	kamelan movafegh	kamelan movafegh
128	20	zan	motahe	96	tork	eslam	shie	shahr	khanevade	academic	academic	karmand	karmand	3	myangin	kamelan movafegh	ta hododi	kamelan mokhalefam	ta hododi	ta hododi	mokhalefam	movafegh	movafegh	movafegh	movafegh	ta hododi	ta hododi	movafegh	ta hododi	movafegh	movafegh	mokhalefam	mokhalefam	kamelan mokhalefam	kamelan mokhalefam	ta hododi	movafegh	movafegh	movafegh	movafegh	movafegh	mokhalefam	mokhalefam	movafegh	ta hododi	ta hododi	movafegh	ta hododi	ta hododi
129	20	zan	mojarad	96	kord	eslam	shie	shahr	khabgah	diplom	diplom	azad	khanedar	4	myangin	ta hododi	ta hododi	ta hododi	ta hododi	ta hododi	ta hododi	ta hododi	movafegh	ta hododi	movafegh	ta hododi	ta hododi	kamelan mokhalefam	ta hododi	ta hododi	ta hododi	ta hododi	ta hododi	mokhalefam	mokhalefam	ta hododi	movafegh	movafegh	movafegh	movafegh	movafegh	kamelan mokhalefam	kamelan mokhalefam	kamelan mokhalefam	kamelan mokhalefam	ta hododi	movafegh	mokhalefam	movafegh
130	25	zan	mojarad	95	fars	eslam	shie	shahr	khabgah	diplom	diplom	azad	khanedar	4	myangin	ta hododi	ta hododi	ta hododi	ta hododi	ta hododi	ta hododi	movafegh	mokhalefam	ta hododi	kamelan mokhalefam	ta hododi	ta hododi	ta hododi	ta hododi	kamelan mokhalefam	kamelan movafegh	kamelan mokhalefam	ta hododi	ta hododi	kamelan movafegh	ta hododi	ta hododi	ta hododi	movafegh	ta hododi	mokhalefam	ta hododi	kamelan movafegh	movafegh	movafegh	ta hododi	movafegh	ta hododi	ta hododi
131	24	zan	mojarad	95	fars	eslam	soni	shahr	khabgah	diplom	diplom	azad	khanedar	4	kamtar az myangin	kamelan movafegh	kamelan mokhalefam	kamelan movafegh	ta hododi	mokhalefam	ta hododi	kamelan mokhalefam	movafegh	ta hododi	ta hododi	mokhalefam	ta hododi	ta hododi	ta hododi	kamelan movafegh	ta hododi	ta hododi	ta hododi	kamelan mokhalefam	ta hododi	kamelan movafegh	kamelan movafegh	kamelan movafegh	movafegh	ta hododi	kamelan movafegh	ta hododi	ta hododi	movafegh	ta hododi	ta hododi	movafegh	ta hododi	ta hododi
132	21	zan	mojarad	96	fars	eslam	shie	shahr	khabgah	diplom	diplom	azad	karmand	4	myangin	ta hododi	mokhalefam	ta hododi	kamelan mokhalefam	movafegh	kamelan mokhalefam	movafegh	ta hododi	ta hododi	mokhalefam	kamelan mokhalefam	ta hododi	ta hododi	ta hododi	kamelan movafegh	ta hododi	ta hododi	ta hododi	mokhalefam	kamelan mokhalefam	ta hododi	movafegh	movafegh	movafegh	movafegh	movafegh	ta hododi	ta hododi	ta hododi	ta hododi	ta hododi	movafegh	movafegh	movafegh
133	20	zan	mojarad	96	fars	eslam	shie	shahr	khabgah	academic	bisavad	bazneshaste	khanedar	4	myangin	ta hododi	kamelan mokhalefam	ta hododi	kamelan mokhalefam	kamelan movafegh	kamelan mokhalefam	movafegh	ta hododi	kamelan mokhalefam	kamelan mokhalefam	kamelan mokhalefam	kamelan mokhalefam	ta hododi	kamelan movafegh	kamelan movafegh	kamelan mokhalefam	ta hododi	kamelan movafegh	kamelan movafegh	ta hododi	ta hododi	ta hododi	kamelan mokhalefam	ta hododi	ta hododi	ta hododi	ta hododi	ta hododi	kamelan movafegh	kamelan movafegh	kamelan movafegh	ta hododi	kamelan mokhalefam	kamelan mokhalefam
134	19	mard	mojarad	97	fars	eslam	soni	shahr	khabgah	diplom	diplom	bazneshaste	khanedar	4	myangin	ta hododi	ta hododi	kamelan mokhalefam	ta hododi	ta hododi	ta hododi	ta hododi	movafegh	ta hododi	movafegh	ta hododi	ta hododi	ta hododi	ta hododi	ta hododi	mokhalefam	mokhalefam	mokhalefam	ta hododi	ta hododi	ta hododi	ta hododi	movafegh	ta hododi	ta hododi	kamelan movafegh	movafegh	ta hododi	movafegh	movafegh	movafegh	movafegh	mokhalefam	movafegh
135	20	mard	mojarad	97	tork	eslam	shie	shahr	khanevade	diplom	diplom	bikar	khanedar		myangin	movafegh	movafegh	ta hododi	ta hododi	mokhalefam	mokhalefam	ta hododi	movafegh	kamelan movafegh	kamelan movafegh	mokhalefam	ta hododi	ta hododi	movafegh	movafegh	movafegh	ta hododi	kamelan mokhalefam	kamelan mokhalefam	mokhalefam	kamelan movafegh	kamelan movafegh	movafegh	kamelan movafegh	kamelan movafegh	kamelan movafegh	mokhalefam	mokhalefam	mokhalefam	mokhalefam	mokhalefam	movafegh	mokhalefam	movafegh
136	20	mard	mojarad	97	tork	eslam	shie	shahr	khanevade	diplom	diplom	bazneshaste	khanedar	4	bishtar az myangin	kamelan movafegh	ta hododi	ta hododi	ta hododi	ta hododi	kamelan mokhalefam	ta hododi	kamelan movafegh	kamelan movafegh	ta hododi	mokhalefam	ta hododi	ta hododi	ta hododi	ta hododi	movafegh	kamelan mokhalefam	ta hododi	ta hododi	ta hododi	ta hododi	kamelan movafegh	kamelan movafegh	kamelan movafegh	kamelan movafegh	kamelan movafegh	movafegh	ta hododi	kamelan movafegh	kamelan mokhalefam	kamelan mokhalefam	ta hododi	kamelan mokhalefam	kamelan movafegh
137	20	mard	mojarad	97	tork	eslam	shie	shahr	khanevade	academic	diplom	karmand	khanedar	4	myangin	kamelan movafegh	kamelan movafegh	mokhalefam	ta hododi	ta hododi	movafegh	movafegh	movafegh	movafegh	movafegh	mokhalefam	movafegh	kamelan movafegh	movafegh	movafegh	kamelan movafegh	mokhalefam	mokhalefam	movafegh	mokhalefam	ta hododi	ta hododi	kamelan movafegh	kamelan movafegh	movafegh	kamelan movafegh	kamelan movafegh	ta hododi	kamelan movafegh	mokhalefam	mokhalefam	mokhalefam	kamelan movafegh	mokhalefam
138	21	mard	mojarad	97	tork	eslam	shie	shahr	khabgah	diplom	bisavad	karmand	khanedar	4	myangin	ta hododi	mokhalefam	ta hododi	kamelan mokhalefam	kamelan movafegh	kamelan movafegh	kamelan movafegh	kamelan mokhalefam	ta hododi	kamelan movafegh	kamelan mokhalefam	kamelan mokhalefam	kamelan movafegh	kamelan movafegh	kamelan movafegh	ta hododi	kamelan mokhalefam	ta hododi	kamelan movafegh	kamelan mokhalefam	ta hododi	ta hododi	movafegh	ta hododi	ta hododi	kamelan movafegh	kamelan mokhalefam	kamelan mokhalefam	kamelan movafegh	kamelan mokhalefam	kamelan mokhalefam	kamelan mokhalefam	kamelan mokhalefam	kamelan movafegh
139	19	zan	mojarad	97	tork	eslam	shie	shahr	khanevade	diplom	diplom	bazneshaste	khanedar	4	myangin	ta hododi	mokhalefam	mokhalefam	mokhalefam	ta hododi	mokhalefam	ta hododi	movafegh	mokhalefam	ta hododi	kamelan mokhalefam	mokhalefam	movafegh	kamelan mokhalefam	kamelan movafegh	ta hododi	mokhalefam	mokhalefam	ta hododi	mokhalefam	mokhalefam	movafegh	mokhalefam	movafegh	movafegh	mokhalefam	movafegh	movafegh	movafegh	movafegh	movafegh	movafegh	movafegh	mokhalefam
140	19	zan	mojarad	97	tork	eslam			khanevade	academic	diplom	karmand	khanedar	4	myangin	mokhalefam	mokhalefam	movafegh	ta hododi	movafegh	kamelan mokhalefam	movafegh	movafegh	movafegh	movafegh	kamelan mokhalefam	ta hododi	ta hododi	mokhalefam	kamelan movafegh	movafegh	mokhalefam	kamelan mokhalefam	mokhalefam	mokhalefam	movafegh	kamelan movafegh	movafegh	movafegh	movafegh	movafegh	mokhalefam	mokhalefam	mokhalefam	mokhalefam	mokhalefam	movafegh	mokhalefam	movafegh
141	18	zan	mojarad	97	tork	eslam	shie	shahr	khanevade	academic	academic	karmand	khanedar	5	myangin	mokhalefam	mokhalefam	movafegh	ta hododi	movafegh	kamelan mokhalefam	movafegh	movafegh	kamelan movafegh	kamelan movafegh	mokhalefam	ta hododi	ta hododi	mokhalefam	kamelan movafegh	movafegh	mokhalefam	kamelan mokhalefam	kamelan mokhalefam	mokhalefam	movafegh	kamelan movafegh	movafegh	kamelan movafegh	kamelan movafegh	ta hododi	ta hododi	ta hododi	ta hododi	ta hododi	ta hododi	ta hododi	kamelan mokhalefam	kamelan mokhalefam
142	20	zan	mojarad	97	tork	eslam	shie	shahr	khanevade	diplom	academic	azad	karmand	4	myangin	movafegh	mokhalefam	movafegh	kamelan mokhalefam	ta hododi	mokhalefam	kamelan movafegh	kamelan movafegh	kamelan movafegh	movafegh	mokhalefam	ta hododi	ta hododi	mokhalefam	kamelan movafegh	movafegh	mokhalefam	kamelan mokhalefam	mokhalefam	mokhalefam	movafegh	kamelan movafegh	kamelan movafegh	kamelan movafegh	movafegh	movafegh	mokhalefam	mokhalefam	mokhalefam	ta hododi	mokhalefam	ta hododi	kamelan mokhalefam	kamelan mokhalefam
143	20	zan	mojarad	97	tork	eslam	shie	shahr	khabgah	diplom	academic	azad	karmand	4	myangin	ta hododi	mokhalefam	ta hododi	kamelan mokhalefam	movafegh	movafegh	kamelan movafegh	ta hododi	ta hododi	movafegh	mokhalefam	mokhalefam	movafegh	mokhalefam	movafegh	ta hododi	mokhalefam	mokhalefam	mokhalefam	mokhalefam	ta hododi	movafegh	movafegh	movafegh	movafegh	kamelan movafegh	kamelan movafegh	kamelan movafegh	kamelan movafegh	kamelan movafegh	kamelan movafegh	ta hododi	kamelan movafegh	kamelan movafegh
144	21	zan	mojarad	97	kord	eslam	shie	shahr	khanevade	diplom	diplom	azad	khanedar	3	myangin	ta hododi	movafegh	mokhalefam	ta hododi	ta hododi	movafegh	ta hododi	ta hododi	movafegh	ta hododi	mokhalefam	ta hododi	mokhalefam	ta hododi	ta hododi	ta hododi	mokhalefam	ta hododi	ta hododi	ta hododi	ta hododi	ta hododi	ta hododi	ta hododi	ta hododi	ta hododi	ta hododi	ta hododi	ta hododi	ta hododi	ta hododi	movafegh	ta hododi	mokhalefam
145	21	mard	mojarad	97	kord	eslam	shie		khanevade	bisavad	diplom	bikar	khanedar	6	myangin	kamelan movafegh	ta hododi	ta hododi	ta hododi	movafegh	kamelan mokhalefam	kamelan movafegh	ta hododi	movafegh	movafegh	ta hododi	ta hododi	kamelan movafegh	ta hododi	kamelan movafegh	movafegh	ta hododi	mokhalefam	ta hododi	ta hododi	kamelan movafegh	kamelan movafegh	kamelan movafegh	kamelan movafegh	kamelan movafegh	kamelan movafegh	kamelan movafegh	ta hododi	ta hododi	ta hododi	ta hododi	movafegh	movafegh	kamelan movafegh
146	20	mard	motahe	97	kord	eslam	shie	roosta	khabgah	diplom	diplom	azad	khanedar	5	kamtar az myangin	kamelan movafegh	kamelan mokhalefam	kamelan movafegh	kamelan mokhalefam	ta hododi	movafegh	ta hododi	kamelan mokhalefam	kamelan movafegh	movafegh	kamelan mokhalefam	mokhalefam	ta hododi	kamelan movafegh	kamelan movafegh	movafegh	kamelan mokhalefam	ta hododi	movafegh	mokhalefam	movafegh	kamelan movafegh	kamelan movafegh	movafegh	kamelan movafegh	kamelan movafegh	kamelan mokhalefam	movafegh	ta hododi	mokhalefam	movafegh	ta hododi	movafegh	movafegh
147	21	mard	mojarad	97	tork	eslam	shie	shahr	khabgah	diplom	diplom	azad	khanedar	5	kamtar az myangin	kamelan movafegh	ta hododi	movafegh	movafegh	kamelan movafegh	ta hododi	movafegh	kamelan movafegh	kamelan movafegh	ta hododi	movafegh	movafegh	movafegh	kamelan movafegh	kamelan movafegh	movafegh	ta hododi	kamelan mokhalefam	kamelan mokhalefam	kamelan mokhalefam	kamelan movafegh	kamelan movafegh	movafegh	kamelan movafegh	kamelan movafegh	kamelan movafegh	movafegh	kamelan mokhalefam	ta hododi	mokhalefam	mokhalefam	movafegh	ta hododi	mokhalefam
148	19	zan	mojarad	97	kord	eslam	soni	shahr	khanevade	academic	diplom	azad	khanedar	5	myangin	kamelan movafegh	kamelan mokhalefam	kamelan mokhalefam	ta hododi	kamelan mokhalefam	kamelan movafegh	kamelan mokhalefam	kamelan movafegh	kamelan movafegh	kamelan movafegh	kamelan mokhalefam	ta hododi	kamelan mokhalefam	ta hododi	kamelan movafegh	ta hododi	kamelan mokhalefam	kamelan mokhalefam	kamelan mokhalefam	kamelan mokhalefam	kamelan movafegh	kamelan movafegh	kamelan movafegh	kamelan movafegh	kamelan movafegh	kamelan movafegh	movafegh	movafegh	movafegh	movafegh	kamelan movafegh	ta hododi	kamelan movafegh	kamelan movafegh
149	21	zan	mojarad	97	tork	eslam	shie	shahr	khanevade	academic	academic	karmand	karmand	5	bishtar az myangin	movafegh	ta hododi	ta hododi	mokhalefam	kamelan mokhalefam	kamelan movafegh	kamelan mokhalefam	movafegh	kamelan movafegh	kamelan movafegh	ta hododi	ta hododi	movafegh	ta hododi	ta hododi	kamelan movafegh	kamelan mokhalefam	kamelan mokhalefam	kamelan mokhalefam	kamelan mokhalefam	kamelan movafegh	kamelan movafegh	kamelan movafegh	kamelan movafegh	kamelan movafegh	kamelan movafegh	movafegh	movafegh	movafegh	movafegh	movafegh	movafegh	movafegh	movafegh
150	21	zan	mojarad	97	tork	eslam	shie	shahr	khabgah	academic	diplom	azad	khanedar	6	myangin	mokhalefam	mokhalefam	movafegh	kamelan mokhalefam	ta hododi	mokhalefam	movafegh	movafegh	movafegh	ta hododi	mokhalefam	ta hododi	ta hododi	ta hododi	movafegh	movafegh	mokhalefam	mokhalefam	mokhalefam	ta hododi	movafegh	movafegh	movafegh	movafegh	movafegh	movafegh	movafegh	ta hododi	ta hododi	ta hododi	ta hododi	ta hododi	ta hododi	movafegh
151	20	zan	mojarad	97	tork	eslam	shie	shahr	khanevade	academic	academic	karmand	karmand	4	myangin	ta hododi	kamelan mokhalefam	ta hododi	kamelan mokhalefam	ta hododi	ta hododi	movafegh	kamelan movafegh	ta hododi	ta hododi	ta hododi	ta hododi	mokhalefam	ta hododi	ta hododi	ta hododi	mokhalefam	mokhalefam	ta hododi	mokhalefam	ta hododi	ta hododi	ta hododi	ta hododi	ta hododi	ta hododi	movafegh	ta hododi	movafegh	movafegh	ta hododi	movafegh	movafegh	movafegh
152	24	zan	mojarad	97	tork	eslam	shie	shahr	khanevade	diplom	diplom	karmand	khanedar	6	myangin	ta hododi	kamelan mokhalefam	kamelan mokhalefam	mokhalefam	ta hododi	mokhalefam	ta hododi	ta hododi	kamelan movafegh	kamelan mokhalefam	ta hododi	ta hododi	movafegh	movafegh	movafegh	movafegh	movafegh	ta hododi	ta hododi	ta hododi	movafegh	movafegh	movafegh	movafegh	movafegh	movafegh	ta hododi	ta hododi	ta hododi	ta hododi	ta hododi	mokhalefam	mokhalefam	ta hododi
153	21	zan	mojarad	97	tork	eslam	shie	roosta	khanevade	diplom	diplom	azad	khanedar	4	myangin	ta hododi	kamelan mokhalefam	kamelan mokhalefam	movafegh	ta hododi	mokhalefam	ta hododi	ta hododi	kamelan movafegh	kamelan movafegh	ta hododi	ta hododi	ta hododi	ta hododi	ta hododi	movafegh	ta hododi	kamelan mokhalefam	ta hododi	ta hododi	ta hododi	ta hododi	ta hododi	ta hododi	ta hododi	kamelan movafegh	ta hododi	mokhalefam	ta hododi	ta hododi	mokhalefam	movafegh	ta hododi	movafegh
154	20	zan	mojarad	96	fars	eslam	shie	shahr	khanevade	academic	academic	karmand	karmand	3	myangin	ta hododi	ta hododi	ta hododi	ta hododi	ta hododi	ta hododi	ta hododi	ta hododi	ta hododi	ta hododi	ta hododi	ta hododi	ta hododi	ta hododi	ta hododi	ta hododi	ta hododi	ta hododi	ta hododi	ta hododi	kamelan movafegh	movafegh	kamelan movafegh	kamelan movafegh	kamelan movafegh	movafegh	movafegh	movafegh	kamelan movafegh	kamelan movafegh	kamelan movafegh	movafegh	kamelan movafegh	kamelan mokhalefam
155	19	zan	mojarad	96	fars	eslam	shie	shahr	khanevade	academic	academic	karmand	khanedar	4	myangin	kamelan movafegh	ta hododi	mokhalefam	kamelan mokhalefam	kamelan mokhalefam	kamelan mokhalefam	kamelan movafegh	kamelan movafegh	kamelan movafegh	kamelan movafegh	ta hododi	ta hododi	mokhalefam	ta hododi	kamelan movafegh	kamelan movafegh	kamelan mokhalefam	kamelan mokhalefam	kamelan mokhalefam	kamelan mokhalefam	kamelan movafegh	kamelan movafegh	kamelan movafegh	kamelan movafegh	kamelan movafegh	kamelan movafegh	kamelan movafegh	kamelan movafegh	kamelan movafegh	kamelan movafegh	kamelan movafegh	ta hododi	kamelan movafegh	kamelan mokhalefam
156	20	zan	mojarad	96	kord	eslam	shie	shahr	khanevade	diplom	diplom	azad	azad	5	myangin	kamelan movafegh	kamelan mokhalefam	kamelan mokhalefam	kamelan mokhalefam	kamelan mokhalefam	ta hododi	kamelan movafegh	kamelan mokhalefam	kamelan mokhalefam	kamelan mokhalefam	kamelan mokhalefam	kamelan mokhalefam	ta hododi	kamelan mokhalefam	kamelan mokhalefam	kamelan mokhalefam	ta hododi	ta hododi	ta hododi	movafegh	ta hododi	movafegh	kamelan mokhalefam	ta hododi	ta hododi	mokhalefam	ta hododi	kamelan mokhalefam	ta hododi	ta hododi	ta hododi	ta hododi	ta hododi	kamelan mokhalefam
157	21	zan	mojarad	96	kord	eslam	shie	shahr	khanevade	academic	diplom	karmand	khanedar	4	myangin	kamelan movafegh	kamelan mokhalefam	ta hododi	kamelan mokhalefam	kamelan movafegh	ta hododi	ta hododi	kamelan mokhalefam	kamelan movafegh	kamelan mokhalefam	kamelan movafegh	kamelan movafegh	kamelan mokhalefam	kamelan movafegh	kamelan movafegh	kamelan mokhalefam	ta hododi	kamelan mokhalefam	ta hododi	kamelan movafegh	kamelan mokhalefam	kamelan movafegh	kamelan movafegh	ta hododi	kamelan mokhalefam	mokhalefam	movafegh	ta hododi	kamelan movafegh	kamelan mokhalefam	kamelan mokhalefam	ta hododi	kamelan movafegh	kamelan movafegh
158	21	mard	motahe	95	tork	eslam	shie		khanevade	diplom	diplom	karmand	khanedar	8	kamtar az myangin	ta hododi	mokhalefam	mokhalefam	movafegh	movafegh	mokhalefam	movafegh	ta hododi	ta hododi	movafegh	ta hododi	ta hododi	ta hododi	ta hododi	movafegh	ta hododi	ta hododi	ta hododi	mokhalefam	ta hododi	ta hododi	ta hododi	kamelan movafegh	movafegh	movafegh	kamelan movafegh	movafegh	kamelan mokhalefam	kamelan mokhalefam	kamelan mokhalefam	kamelan mokhalefam	kamelan mokhalefam	kamelan mokhalefam	kamelan mokhalefam
159	21	mard	mojarad	95	tork	eslam	shie	roosta	khanevade	diplom	diplom	azad	khanedar	7	kamtar az myangin	kamelan movafegh	ta hododi	kamelan mokhalefam	movafegh	kamelan mokhalefam	kamelan mokhalefam	ta hododi	movafegh	movafegh	movafegh	movafegh	movafegh	mokhalefam	mokhalefam	movafegh	movafegh	kamelan mokhalefam	kamelan mokhalefam	kamelan mokhalefam	kamelan mokhalefam	ta hododi	ta hododi	kamelan movafegh	movafegh	movafegh	kamelan movafegh	movafegh	kamelan mokhalefam	kamelan mokhalefam	kamelan mokhalefam	kamelan mokhalefam	kamelan mokhalefam	kamelan mokhalefam	kamelan mokhalefam
160	20	mard	mojarad	95	arab	eslam	shie	shahr	khanevade	diplom	diplom	azad	khanedar	5	kamtar az myangin	kamelan movafegh	ta hododi	kamelan movafegh	ta hododi	ta hododi	mokhalefam	ta hododi	kamelan movafegh	movafegh	kamelan movafegh	ta hododi	ta hododi	kamelan movafegh	ta hododi	ta hododi	kamelan movafegh	ta hododi	kamelan mokhalefam	kamelan mokhalefam	kamelan mokhalefam	kamelan movafegh	movafegh	kamelan movafegh	kamelan movafegh	kamelan movafegh	kamelan movafegh	movafegh	movafegh	movafegh	movafegh	kamelan movafegh	movafegh	movafegh	mokhalefam
161	23	zan	motahe	94	arab	eslam	shie	shahr	khanevade	academic	academic	karmand	karmand	5	myangin	kamelan movafegh	movafegh	mokhalefam	movafegh	mokhalefam	mokhalefam	ta hododi	movafegh	movafegh	kamelan movafegh	ta hododi	mokhalefam	ta hododi	mokhalefam	ta hododi	movafegh	kamelan mokhalefam	kamelan mokhalefam	kamelan mokhalefam	kamelan mokhalefam	movafegh	movafegh	movafegh	movafegh	movafegh	movafegh	mokhalefam	mokhalefam	mokhalefam	mokhalefam	mokhalefam	movafegh	mokhalefam	kamelan mokhalefam
162	35	zan	motahe	94	arab	eslam	shie	shahr	khanevade	diplom	diplom	bazneshaste	khanedar	5	myangin	ta hododi	kamelan movafegh	kamelan mokhalefam	mokhalefam	movafegh	mokhalefam	movafegh	movafegh	movafegh	movafegh	ta hododi	movafegh	ta hododi	ta hododi	kamelan movafegh	ta hododi	ta hododi	kamelan mokhalefam	kamelan mokhalefam	ta hododi	movafegh	movafegh	movafegh	movafegh	movafegh	movafegh	ta hododi	ta hododi	ta hododi	ta hododi	ta hododi	ta hododi	movafegh	mokhalefam
163	25	zan	motahe	95	tork	eslam	shie	shahr	khabgah	diplom	diplom	azad	khanedar	9	myangin	movafegh	movafegh	kamelan mokhalefam	ta hododi	movafegh	mokhalefam	mokhalefam	kamelan movafegh	ta hododi	movafegh	ta hododi	ta hododi	ta hododi	ta hododi	movafegh	movafegh	kamelan mokhalefam	ta hododi	ta hododi	mokhalefam	movafegh	movafegh	kamelan movafegh	movafegh	movafegh	kamelan movafegh	ta hododi	ta hododi	ta hododi	ta hododi	movafegh	movafegh	movafegh	movafegh
164	46	mard	motahe	95	tork	eslam	shie	shahr	khanevade	bisavad	bisavad	bikar	khanedar	4	kamtar az myangin	kamelan movafegh	ta hododi	mokhalefam	movafegh	ta hododi	mokhalefam	movafegh	kamelan movafegh	kamelan movafegh	mokhalefam	ta hododi	movafegh	ta hododi	ta hododi	movafegh	movafegh	ta hododi	mokhalefam	mokhalefam	mokhalefam	movafegh	movafegh	movafegh	movafegh	movafegh	movafegh	movafegh	movafegh	ta hododi	movafegh	ta hododi	movafegh	movafegh	movafegh
165	18	mard	mojarad	97	tork	eslam		shahr	khanevade	academic	academic	karmand	khanedar	5	myangin	kamelan mokhalefam	ta hododi	movafegh	mokhalefam	mokhalefam	kamelan mokhalefam	kamelan movafegh	mokhalefam	ta hododi	ta hododi	kamelan mokhalefam	kamelan mokhalefam	mokhalefam	kamelan movafegh	movafegh	ta hododi	kamelan movafegh	ta hododi	movafegh	movafegh	kamelan movafegh	movafegh	ta hododi	movafegh	ta hododi	movafegh	kamelan movafegh	ta hododi	ta hododi	movafegh	kamelan mokhalefam	mokhalefam	kamelan mokhalefam	kamelan mokhalefam
166	21	zan	mojarad	95	tork	eslam	shie	shahr	khanevade	diplom	academic	bazneshaste	bazneshaste	4	kamtar az myangin	ta hododi	ta hododi	kamelan movafegh	kamelan movafegh	movafegh	kamelan mokhalefam	ta hododi	ta hododi	ta hododi	ta hododi	kamelan mokhalefam	kamelan mokhalefam	ta hododi	movafegh	kamelan movafegh	mokhalefam	mokhalefam	movafegh	movafegh	movafegh	ta hododi	kamelan mokhalefam	ta hododi	kamelan mokhalefam	kamelan mokhalefam	movafegh	movafegh	movafegh	movafegh	movafegh	movafegh	movafegh	movafegh	movafegh
167	22	zan	mojarad	94	tork	eslam	shie	shahr	khanevade	diplom	diplom	azad	khanedar	4	myangin	ta hododi	ta hododi	mokhalefam	ta hododi	movafegh	mokhalefam	movafegh	movafegh	kamelan movafegh	kamelan movafegh	ta hododi	ta hododi	mokhalefam	ta hododi	movafegh	kamelan movafegh	mokhalefam	mokhalefam	mokhalefam	mokhalefam	ta hododi	kamelan mokhalefam	ta hododi	kamelan mokhalefam	movafegh	kamelan movafegh	ta hododi	ta hododi	ta hododi	mokhalefam	kamelan mokhalefam	kamelan mokhalefam	kamelan mokhalefam	kamelan mokhalefam
168	27	zan	mojarad	94	tork	eslam	shie	shahr	khanevade	diplom	diplom	azad	khanedar	5	kamtar az myangin	movafegh	mokhalefam	ta hododi	kamelan mokhalefam	movafegh	kamelan movafegh	kamelan movafegh	ta hododi	movafegh	ta hododi	kamelan mokhalefam	ta hododi	movafegh	ta hododi	movafegh	kamelan movafegh	kamelan mokhalefam	kamelan mokhalefam	ta hododi	ta hododi	movafegh	ta hododi	ta hododi	ta hododi	ta hododi	kamelan mokhalefam	kamelan movafegh	kamelan movafegh	kamelan movafegh	movafegh	movafegh	movafegh	kamelan movafegh	ta hododi
169	24	zan	mojarad	94	tork	eslam	shie	shahr	khabgah	diplom	diplom	azad	khanedar	4	myangin	kamelan movafegh	kamelan mokhalefam	kamelan movafegh	ta hododi	ta hododi	kamelan mokhalefam	kamelan movafegh	kamelan movafegh	kamelan movafegh	kamelan mokhalefam	kamelan mokhalefam	kamelan mokhalefam	kamelan movafegh	kamelan movafegh	kamelan movafegh	kamelan mokhalefam	kamelan mokhalefam	ta hododi	ta hododi	ta hododi	ta hododi	kamelan mokhalefam	kamelan mokhalefam	kamelan mokhalefam	kamelan movafegh	kamelan movafegh	ta hododi	ta hododi	ta hododi	ta hododi	ta hododi	ta hododi	movafegh	movafegh
170	21	zan	mojarad	95	tork	eslam	shie	shahr	khanevade	diplom	diplom	azad	khanedar	3	myangin	kamelan movafegh	kamelan mokhalefam	kamelan movafegh	kamelan mokhalefam	mokhalefam	kamelan movafegh	movafegh	kamelan movafegh	movafegh	kamelan movafegh	kamelan mokhalefam	kamelan mokhalefam	ta hododi	ta hododi	kamelan movafegh	kamelan movafegh	ta hododi	mokhalefam	ta hododi	ta hododi	kamelan movafegh	kamelan movafegh	mokhalefam	kamelan movafegh	kamelan movafegh	kamelan movafegh	mokhalefam	mokhalefam	movafegh	kamelan movafegh	kamelan movafegh	ta hododi	kamelan movafegh	kamelan movafegh
171	22	zan	mojarad	95	tork	eslam	shie	shahr	khanevade	diplom	diplom	azad	khanedar	4	myangin	kamelan movafegh	mokhalefam	mokhalefam	ta hododi	movafegh	ta hododi	ta hododi	kamelan movafegh	movafegh	movafegh	kamelan mokhalefam	kamelan mokhalefam	ta hododi	ta hododi	kamelan movafegh	ta hododi	kamelan mokhalefam	ta hododi	mokhalefam	ta hododi	mokhalefam	ta hododi	kamelan mokhalefam	movafegh	mokhalefam	mokhalefam	movafegh	mokhalefam	mokhalefam	ta hododi	ta hododi	movafegh	mokhalefam	ta hododi
172	34	zan	motahe	95	tork	eslam	shie	shahr	khanevade	diplom	diplom	karmand	karmand	4	myangin	ta hododi	ta hododi	movafegh	kamelan mokhalefam	ta hododi	ta hododi	mokhalefam	ta hododi	ta hododi	movafegh	kamelan mokhalefam	ta hododi	kamelan movafegh	kamelan movafegh	kamelan movafegh	ta hododi	mokhalefam	ta hododi	ta hododi	kamelan mokhalefam	ta hododi	kamelan mokhalefam	ta hododi	kamelan mokhalefam	kamelan mokhalefam	kamelan mokhalefam	kamelan mokhalefam	kamelan mokhalefam	kamelan mokhalefam	kamelan mokhalefam	kamelan mokhalefam	movafegh	kamelan mokhalefam	movafegh
173	20	zan	mojarad	95	tork	eslam	shie	shahr	khanevade	diplom	diplom	azad	khanedar	4	myangin	kamelan movafegh	movafegh	ta hododi	ta hododi	movafegh	mokhalefam	ta hododi	kamelan movafegh	movafegh	movafegh	kamelan mokhalefam	mokhalefam	ta hododi	movafegh	kamelan movafegh	ta hododi	kamelan mokhalefam	mokhalefam	mokhalefam	mokhalefam	kamelan mokhalefam	kamelan movafegh	ta hododi	kamelan movafegh	kamelan movafegh	movafegh	movafegh	kamelan movafegh	kamelan movafegh	ta hododi	kamelan movafegh	ta hododi	kamelan movafegh	kamelan movafegh
174	20	zan	mojarad	97	tork	eslam	shie	shahr	khanevade	diplom	diplom	azad	khanedar	4	myangin	kamelan movafegh	ta hododi	ta hododi	movafegh	movafegh	movafegh	ta hododi	kamelan movafegh	kamelan movafegh	kamelan movafegh	ta hododi	ta hododi	movafegh	movafegh	ta hododi	movafegh	ta hododi	ta hododi	mokhalefam	mokhalefam	ta hododi	kamelan mokhalefam	kamelan movafegh	kamelan movafegh	kamelan movafegh	kamelan movafegh	kamelan mokhalefam	kamelan mokhalefam	ta hododi	kamelan mokhalefam	kamelan mokhalefam	movafegh	kamelan mokhalefam	ta hododi
175	21	zan	mojarad	97	fars	eslam		shahr	khanevade	academic	academic	azad	bazneshaste	4	myangin	kamelan movafegh	kamelan mokhalefam	kamelan movafegh	kamelan mokhalefam	ta hododi	mokhalefam	ta hododi	mokhalefam	kamelan movafegh	movafegh	kamelan mokhalefam	kamelan mokhalefam	ta hododi	kamelan movafegh	kamelan movafegh	movafegh	kamelan mokhalefam	kamelan movafegh	ta hododi	ta hododi	kamelan mokhalefam	mokhalefam	kamelan movafegh	mokhalefam	mokhalefam	kamelan mokhalefam	ta hododi	ta hododi	kamelan movafegh	movafegh	movafegh	ta hododi	ta hododi	kamelan movafegh
176	21	mard	mojarad	95	fars	eslam	shie	shahr	khanevade	diplom	academic	azad	azad	4	myangin	kamelan movafegh	movafegh	ta hododi	kamelan mokhalefam	kamelan movafegh	kamelan mokhalefam	kamelan movafegh	ta hododi	movafegh	movafegh	kamelan mokhalefam	kamelan mokhalefam	movafegh	kamelan movafegh	kamelan movafegh	ta hododi	mokhalefam	ta hododi	ta hododi	mokhalefam	mokhalefam	ta hododi	kamelan mokhalefam	mokhalefam	mokhalefam	ta hododi	kamelan mokhalefam	ta hododi	movafegh	mokhalefam	ta hododi	ta hododi	movafegh	ta hododi
177	20	zan	mojarad	97	fars	eslam	shie	shahr	khanevade	diplom	diplom	azad	khanedar	7	myangin	kamelan movafegh	ta hododi	ta hododi	movafegh	movafegh	movafegh	ta hododi	kamelan movafegh	kamelan movafegh	kamelan movafegh	ta hododi	ta hododi	movafegh	movafegh	ta hododi	movafegh	ta hododi	ta hododi	mokhalefam	mokhalefam	movafegh	kamelan mokhalefam	kamelan movafegh	kamelan movafegh	kamelan movafegh	kamelan movafegh	kamelan mokhalefam	kamelan mokhalefam	mokhalefam	kamelan mokhalefam	kamelan mokhalefam	movafegh	kamelan mokhalefam	ta hododi
178	19	zan	mojarad	97	fars	eslam	shie	shahr	khanevade	diplom	diplom	azad	khanedar	4	myangin	kamelan movafegh	kamelan mokhalefam	kamelan mokhalefam	kamelan mokhalefam	ta hododi	mokhalefam	kamelan movafegh	movafegh	ta hododi	movafegh	kamelan mokhalefam	kamelan mokhalefam	ta hododi	mokhalefam	kamelan mokhalefam	movafegh	mokhalefam	ta hododi	mokhalefam	kamelan mokhalefam	movafegh	kamelan movafegh	kamelan movafegh	kamelan movafegh	kamelan movafegh	kamelan movafegh	kamelan movafegh	movafegh	kamelan movafegh	movafegh	movafegh	ta hododi	mokhalefam	ta hododi
179	20	zan	mojarad	97	kord	eslam	shie		khabgah	academic	diplom	karmand	khanedar	6	myangin	kamelan movafegh	kamelan mokhalefam	kamelan mokhalefam	kamelan mokhalefam	kamelan movafegh	kamelan mokhalefam	kamelan movafegh	kamelan movafegh	ta hododi	movafegh	kamelan mokhalefam	kamelan mokhalefam	kamelan movafegh	kamelan mokhalefam	kamelan movafegh	kamelan movafegh	kamelan mokhalefam	kamelan mokhalefam	kamelan mokhalefam	kamelan mokhalefam	kamelan movafegh	kamelan movafegh	kamelan movafegh	kamelan movafegh	kamelan movafegh	kamelan movafegh	ta hododi	kamelan mokhalefam	kamelan movafegh	kamelan movafegh	kamelan mokhalefam	ta hododi	movafegh	ta hododi
180	19	zan	mojarad	97	kord	eslam	shie	shahr	khanevade	academic	diplom	karmand	khanedar	4	myangin	kamelan movafegh	kamelan mokhalefam	kamelan mokhalefam	kamelan mokhalefam	kamelan movafegh	kamelan mokhalefam	kamelan movafegh	movafegh	ta hododi	movafegh	kamelan mokhalefam	kamelan mokhalefam	kamelan movafegh	kamelan mokhalefam	kamelan movafegh	kamelan movafegh	kamelan mokhalefam	kamelan mokhalefam	kamelan mokhalefam	kamelan mokhalefam	ta hododi	kamelan movafegh	kamelan movafegh	kamelan movafegh	kamelan movafegh	kamelan movafegh	kamelan movafegh	kamelan mokhalefam	kamelan movafegh	kamelan movafegh	kamelan movafegh	ta hododi	kamelan movafegh	kamelan movafegh
181	21	zan	mojarad	96	kord	eslam	shie	shahr	khanevade	diplom	academic	karmand	karmand	3	myangin	kamelan movafegh	mokhalefam	kamelan movafegh	kamelan mokhalefam	movafegh	kamelan mokhalefam	movafegh	movafegh	movafegh	movafegh	kamelan mokhalefam	kamelan mokhalefam	movafegh	movafegh	movafegh	kamelan mokhalefam	movafegh	ta hododi	movafegh	kamelan mokhalefam	ta hododi	movafegh	movafegh	kamelan mokhalefam	movafegh	movafegh	movafegh	kamelan movafegh	kamelan mokhalefam	ta hododi	ta hododi	movafegh	kamelan mokhalefam	kamelan mokhalefam
182	20	zan	mojarad	96	kord	eslam	shie	shahr	khanevade	diplom	diplom	karegar	karmand	6	myangin	kamelan movafegh	mokhalefam	kamelan movafegh	kamelan mokhalefam	ta hododi	mokhalefam	ta hododi	movafegh	movafegh	movafegh	ta hododi	mokhalefam	mokhalefam	ta hododi	ta hododi	ta hododi	kamelan mokhalefam	ta hododi	ta hododi	ta hododi	ta hododi	movafegh	movafegh	movafegh	movafegh	movafegh	mokhalefam	mokhalefam	movafegh	movafegh	mokhalefam	mokhalefam	movafegh	mokhalefam
183	21	mard	mojarad	97	kord	eslam	shie	shahr	khanevade	bisavad	bisavad	bikar	khanedar	4	myangin	ta hododi	mokhalefam	movafegh	ta hododi	mokhalefam	ta hododi	ta hododi	ta hododi	ta hododi	ta hododi	mokhalefam	mokhalefam	ta hododi	ta hododi	ta hododi	ta hododi	mokhalefam	ta hododi	ta hododi	ta hododi	ta hododi	ta hododi	ta hododi	ta hododi	ta hododi	movafegh	movafegh	movafegh	movafegh	movafegh	movafegh	ta hododi	ta hododi	ta hododi
184	19	mard	mojarad	97	tork	eslam	shie	shahr	khanevade	diplom	diplom	azad	azad	3	myangin	ta hododi	ta hododi	ta hododi	ta hododi	ta hododi	kamelan mokhalefam	ta hododi	kamelan movafegh	kamelan movafegh	ta hododi	mokhalefam	ta hododi	mokhalefam	mokhalefam	kamelan movafegh	kamelan movafegh	mokhalefam	mokhalefam	mokhalefam	ta hododi	movafegh	movafegh	movafegh	movafegh	movafegh	movafegh	kamelan mokhalefam	kamelan mokhalefam	kamelan mokhalefam	kamelan mokhalefam	kamelan mokhalefam	ta hododi	kamelan movafegh	kamelan movafegh
185	20	zan	mojarad	97	tork	eslam	shie	shahr	khanevade	diplom	diplom	azad	khanedar	3	myangin	kamelan movafegh	kamelan mokhalefam	kamelan movafegh	kamelan mokhalefam	kamelan movafegh	kamelan movafegh	kamelan movafegh	mokhalefam	mokhalefam	ta hododi	kamelan mokhalefam	kamelan mokhalefam	ta hododi	kamelan movafegh	kamelan movafegh	kamelan mokhalefam	kamelan movafegh	kamelan movafegh	kamelan movafegh	kamelan movafegh	mokhalefam	ta hododi	kamelan mokhalefam	ta hododi	ta hododi	kamelan movafegh	kamelan movafegh	kamelan movafegh	kamelan movafegh	kamelan movafegh	kamelan movafegh	ta hododi	kamelan mokhalefam	kamelan mokhalefam
186	19	zan	mojarad	97	tork	eslam	shie	shahr	khanevade	diplom	diplom	azad	khanedar	4	myangin	kamelan movafegh	mokhalefam	kamelan movafegh	mokhalefam	movafegh	mokhalefam	kamelan movafegh	movafegh	mokhalefam	ta hododi	ta hododi	ta hododi	mokhalefam	kamelan mokhalefam	ta hododi	movafegh	mokhalefam	kamelan movafegh	movafegh	mokhalefam	ta hododi	kamelan movafegh	kamelan movafegh	kamelan movafegh	kamelan movafegh	movafegh	movafegh	kamelan movafegh	ta hododi	movafegh	ta hododi	movafegh	ta hododi	ta hododi
187	34	mard	mojarad	95	tork	eslam	shie	shahr	khanevade	diplom	bisavad	azad	khanedar	2	bishtar az myangin	kamelan movafegh	ta hododi	kamelan movafegh	kamelan mokhalefam	ta hododi	kamelan mokhalefam	kamelan mokhalefam	ta hododi	ta hododi	ta hododi	kamelan mokhalefam	kamelan mokhalefam	kamelan mokhalefam	kamelan movafegh	kamelan movafegh	kamelan movafegh	ta hododi	kamelan mokhalefam	kamelan mokhalefam	kamelan mokhalefam	ta hododi	kamelan movafegh	kamelan mokhalefam	kamelan mokhalefam	kamelan movafegh	kamelan movafegh	kamelan movafegh	ta hododi	kamelan movafegh	kamelan movafegh	kamelan movafegh	ta hododi	kamelan movafegh	kamelan movafegh
188	20	zan	mojarad	97	tork	eslam	shie	shahr	khanevade	academic	diplom	karmand	khanedar	5	kamtar az myangin	kamelan mokhalefam	kamelan mokhalefam	kamelan mokhalefam	movafegh	kamelan movafegh	kamelan mokhalefam	kamelan movafegh	kamelan movafegh	ta hododi	movafegh	movafegh	kamelan movafegh	ta hododi	kamelan mokhalefam	kamelan mokhalefam	ta hododi	kamelan mokhalefam	kamelan mokhalefam	kamelan mokhalefam	kamelan mokhalefam	kamelan mokhalefam	kamelan mokhalefam	mokhalefam	mokhalefam	mokhalefam	kamelan movafegh	kamelan mokhalefam	kamelan mokhalefam	kamelan mokhalefam	mokhalefam	kamelan mokhalefam	ta hododi	kamelan mokhalefam	kamelan mokhalefam
189	24	zan	mojarad	95	kord	eslam	soni	shahr	khabgah	diplom	diplom	karegar	khanedar	4	myangin	ta hododi	ta hododi	kamelan mokhalefam	mokhalefam	ta hododi	kamelan mokhalefam	mokhalefam	movafegh	kamelan movafegh	movafegh	ta hododi	ta hododi	ta hododi	mokhalefam	ta hododi	ta hododi	mokhalefam	mokhalefam	mokhalefam	mokhalefam	ta hododi	movafegh	movafegh	movafegh	movafegh	movafegh	kamelan movafegh	kamelan movafegh	kamelan movafegh	kamelan movafegh	kamelan movafegh	ta hododi	kamelan movafegh	kamelan movafegh
190	23	zan	mojarad	95	tork	eslam	shie	shahr	khanevade	diplom	diplom	bazneshaste	khanedar	4	myangin	kamelan movafegh	kamelan mokhalefam	mokhalefam	ta hododi	movafegh	movafegh	movafegh	kamelan movafegh	kamelan movafegh	movafegh	mokhalefam	ta hododi	kamelan movafegh	kamelan movafegh	kamelan movafegh	movafegh	kamelan mokhalefam	movafegh	mokhalefam	mokhalefam	ta hododi	kamelan mokhalefam	movafegh	kamelan mokhalefam	ta hododi	kamelan movafegh	kamelan movafegh	kamelan movafegh	kamelan movafegh	kamelan movafegh	kamelan movafegh	ta hododi	kamelan movafegh	kamelan movafegh
191	22	zan	mojarad	95	kord	eslam	shie	shahr	khanevade	diplom	diplom	azad	khanedar	5	myangin	ta hododi	ta hododi	mokhalefam	ta hododi	ta hododi	kamelan mokhalefam	ta hododi	movafegh	kamelan movafegh	kamelan movafegh	ta hododi	ta hododi	ta hododi	ta hododi	ta hododi	kamelan movafegh	ta hododi	mokhalefam	mokhalefam	mokhalefam	ta hododi	movafegh	kamelan movafegh	kamelan movafegh	kamelan movafegh	movafegh	ta hododi	mokhalefam	mokhalefam	mokhalefam	mokhalefam	ta hododi	kamelan movafegh	kamelan mokhalefam
192	19	mard	mojarad	97	tork	eslam	shie	roosta	khanevade	diplom	diplom	azad	karmand	4	kamtar az myangin	mokhalefam	kamelan mokhalefam	kamelan movafegh	mokhalefam	ta hododi	kamelan mokhalefam	ta hododi	mokhalefam	kamelan mokhalefam	kamelan mokhalefam	kamelan mokhalefam	kamelan mokhalefam	kamelan movafegh	ta hododi	kamelan movafegh	mokhalefam	kamelan mokhalefam	kamelan mokhalefam	kamelan mokhalefam	kamelan mokhalefam	ta hododi	kamelan movafegh	ta hododi	movafegh	kamelan movafegh	ta hododi	ta hododi	mokhalefam	kamelan movafegh	kamelan movafegh	kamelan mokhalefam	ta hododi	ta hododi	ta hododi
193	19	zan	mojarad	97	tork	eslam	shie	shahr	khanevade	academic	academic	azad	khanedar	5	kamtar az myangin	mokhalefam	kamelan mokhalefam	kamelan mokhalefam	kamelan mokhalefam	kamelan mokhalefam	kamelan mokhalefam	ta hododi	mokhalefam	kamelan movafegh	kamelan mokhalefam	kamelan mokhalefam	ta hododi	kamelan movafegh	ta hododi	ta hododi	mokhalefam	ta hododi	ta hododi	ta hododi	kamelan mokhalefam	kamelan mokhalefam	kamelan movafegh	mokhalefam	ta hododi	ta hododi	mokhalefam	mokhalefam	mokhalefam	kamelan mokhalefam	ta hododi	mokhalefam	movafegh	ta hododi	mokhalefam
194	20	mard	mojarad	97	tork	eslam	shie	shahr	khanevade	diplom	diplom	azad	khanedar	4	myangin	ta hododi	movafegh	kamelan movafegh	ta hododi	mokhalefam	kamelan mokhalefam	kamelan mokhalefam	ta hododi	ta hododi	mokhalefam	ta hododi	kamelan mokhalefam	ta hododi	ta hododi	kamelan mokhalefam	ta hododi	ta hododi	mokhalefam	ta hododi	mokhalefam	kamelan mokhalefam	ta hododi	kamelan mokhalefam	ta hododi	mokhalefam	movafegh	mokhalefam	ta hododi	ta hododi	mokhalefam	ta hododi	kamelan mokhalefam	ta hododi	kamelan movafegh
195	20	zan	mojarad	95	kord	eslam	shie	shahr	khanevade	diplom	bisavad	karegar	khanedar	6	kamtar az myangin	kamelan movafegh	mokhalefam	kamelan mokhalefam	ta hododi	kamelan movafegh	ta hododi	kamelan movafegh	ta hododi	ta hododi	movafegh	kamelan mokhalefam	kamelan mokhalefam	ta hododi	ta hododi	kamelan movafegh	ta hododi	ta hododi	ta hododi	ta hododi	ta hododi	ta hododi	ta hododi	ta hododi	ta hododi	ta hododi	movafegh	movafegh	kamelan movafegh	kamelan movafegh	ta hododi	ta hododi	movafegh	mokhalefam	kamelan mokhalefam
196	22	zan	motahe	95	tork	eslam	shie	shahr	khanevade	diplom	diplom	azad	khanedar	5	kamtar az myangin	kamelan movafegh	mokhalefam	kamelan mokhalefam	ta hododi	ta hododi	kamelan mokhalefam	kamelan movafegh	ta hododi	kamelan movafegh	ta hododi	ta hododi	ta hododi	mokhalefam	ta hododi	kamelan mokhalefam	kamelan movafegh	kamelan mokhalefam	kamelan mokhalefam	kamelan mokhalefam	mokhalefam	ta hododi	movafegh	ta hododi	ta hododi	kamelan movafegh	kamelan movafegh	mokhalefam	mokhalefam	mokhalefam	kamelan mokhalefam	kamelan mokhalefam	ta hododi	ta hododi	kamelan mokhalefam
197	20	zan	mojarad	95	kord	eslam	shie	shahr	khanevade	diplom	diplom	azad	khanedar	5	myangin	movafegh	ta hododi	kamelan mokhalefam	ta hododi	kamelan movafegh	mokhalefam	kamelan movafegh	movafegh	mokhalefam	ta hododi	kamelan mokhalefam	ta hododi	movafegh	ta hododi	kamelan movafegh	mokhalefam	kamelan mokhalefam	movafegh	movafegh	ta hododi	mokhalefam	kamelan mokhalefam	kamelan mokhalefam	ta hododi	kamelan movafegh	kamelan movafegh	ta hododi	kamelan movafegh	movafegh	kamelan movafegh	ta hododi	kamelan mokhalefam	ta hododi	kamelan mokhalefam
198	20	zan	mojarad	96	tork	eslam	shie	shahr	khanevade	diplom	diplom	karmand	khanedar	4	kamtar az myangin	ta hododi	kamelan movafegh	kamelan mokhalefam	kamelan mokhalefam	kamelan movafegh	ta hododi	movafegh	movafegh	ta hododi	ta hododi	kamelan movafegh	ta hododi	movafegh	ta hododi	kamelan movafegh	mokhalefam	ta hododi	kamelan movafegh	ta hododi	ta hododi	ta hododi	movafegh	ta hododi	ta hododi	movafegh	movafegh	movafegh	kamelan movafegh	mokhalefam	mokhalefam	kamelan mokhalefam	kamelan mokhalefam	kamelan mokhalefam	movafegh
199	18	mard	mojarad	97	tork	eslam	shie	shahr	khanevade	diplom	diplom	karmand	khanedar	5	myangin	movafegh	mokhalefam	ta hododi	mokhalefam	mokhalefam	movafegh	mokhalefam	mokhalefam	mokhalefam	mokhalefam	kamelan mokhalefam	mokhalefam	mokhalefam	movafegh	kamelan movafegh	kamelan mokhalefam	kamelan mokhalefam	movafegh	movafegh	movafegh	mokhalefam	ta hododi	movafegh	ta hododi	ta hododi	mokhalefam	movafegh	movafegh	ta hododi	ta hododi	ta hododi	movafegh	mokhalefam	mokhalefam
200	19	zan	mojarad	97	tork	eslam	shie	shahr	khanevade	diplom	diplom	azad	khanedar	4	kamtar az myangin	kamelan mokhalefam	kamelan mokhalefam	kamelan movafegh	kamelan mokhalefam	kamelan mokhalefam	kamelan mokhalefam	kamelan mokhalefam	ta hododi	ta hododi	kamelan movafegh	kamelan mokhalefam	kamelan mokhalefam	kamelan mokhalefam	mokhalefam	ta hododi	movafegh	kamelan mokhalefam	ta hododi	mokhalefam	kamelan movafegh	kamelan mokhalefam	kamelan mokhalefam	mokhalefam	kamelan mokhalefam	kamelan mokhalefam	ta hododi	mokhalefam	mokhalefam	ta hododi	kamelan mokhalefam	ta hododi	ta hododi	ta hododi	kamelan movafegh
201	19	mard	mojarad	97	tork	eslam	shie	shahr	khanevade	diplom	diplom	azad	khanedar	4	myangin	kamelan movafegh	kamelan mokhalefam	kamelan movafegh	mokhalefam	kamelan movafegh	ta hododi	kamelan movafegh	ta hododi	ta hododi	ta hododi	kamelan mokhalefam	mokhalefam	ta hododi	kamelan mokhalefam	kamelan movafegh	movafegh	mokhalefam	ta hododi	ta hododi	movafegh	ta hododi	ta hododi	movafegh	movafegh	movafegh	movafegh	movafegh	ta hododi	kamelan mokhalefam	movafegh	movafegh	movafegh	movafegh	ta hododi
202	20	mard	mojarad	97	tork	eslam	shie	shahr	khanevade	diplom	diplom	bikar	khanedar	4	kamtar az myangin	kamelan movafegh	kamelan mokhalefam	kamelan mokhalefam	kamelan mokhalefam	kamelan movafegh	movafegh	kamelan movafegh	kamelan movafegh	ta hododi	ta hododi	kamelan mokhalefam	kamelan mokhalefam	kamelan movafegh	kamelan movafegh	kamelan movafegh	ta hododi	kamelan mokhalefam	kamelan mokhalefam	kamelan mokhalefam	kamelan mokhalefam	ta hododi	ta hododi	ta hododi	mokhalefam	kamelan mokhalefam	kamelan movafegh	kamelan movafegh	kamelan mokhalefam	kamelan movafegh	kamelan movafegh	kamelan movafegh	ta hododi	kamelan movafegh	kamelan movafegh
203	20	zan	mojarad	97	tork	eslam	shie	shahr	khanevade	diplom	diplom	azad	khanedar	4	myangin	movafegh	ta hododi	kamelan mokhalefam	ta hododi	ta hododi	ta hododi	ta hododi	kamelan movafegh	ta hododi	movafegh	mokhalefam	ta hododi	kamelan movafegh	ta hododi	ta hododi	ta hododi	movafegh	ta hododi	ta hododi	ta hododi	ta hododi	movafegh	ta hododi	kamelan movafegh	kamelan movafegh	kamelan movafegh	kamelan movafegh	kamelan movafegh	kamelan movafegh	kamelan movafegh	ta hododi	kamelan mokhalefam	kamelan movafegh	kamelan mokhalefam
204	20	zan	mojarad	97	tork	eslam	shie	shahr	khanevade	diplom	academic	azad	karmand	3	myangin	ta hododi	movafegh	ta hododi	ta hododi	kamelan movafegh	movafegh	kamelan movafegh	ta hododi	mokhalefam	mokhalefam	mokhalefam	ta hododi	kamelan movafegh	movafegh	movafegh	ta hododi	ta hododi	ta hododi	mokhalefam	ta hododi	mokhalefam	ta hododi	ta hododi	mokhalefam	ta hododi	kamelan movafegh	kamelan movafegh	kamelan movafegh	kamelan movafegh	kamelan movafegh	movafegh	kamelan mokhalefam	movafegh	mokhalefam
205	19	zan	motahe	96	tork	eslam	shie		khabgah	diplom	academic	bikar	azad	1	bishtar az myangin	movafegh	kamelan mokhalefam	movafegh	kamelan mokhalefam	movafegh	kamelan movafegh	movafegh	movafegh	kamelan mokhalefam	ta hododi	kamelan mokhalefam	kamelan mokhalefam	movafegh	mokhalefam	kamelan movafegh	kamelan mokhalefam	kamelan mokhalefam	ta hododi	ta hododi	ta hododi	kamelan mokhalefam	kamelan movafegh	ta hododi	kamelan movafegh	kamelan movafegh	kamelan movafegh	kamelan mokhalefam	kamelan mokhalefam	kamelan mokhalefam	kamelan mokhalefam	kamelan mokhalefam	kamelan mokhalefam	kamelan movafegh	mokhalefam
206	20	mard	mojarad	97	tork	eslam	shie	shahr	khanevade	diplom	diplom	azad	khanedar	4	kamtar az myangin	kamelan movafegh	ta hododi	ta hododi	mokhalefam	ta hododi	ta hododi	mokhalefam	mokhalefam	mokhalefam	ta hododi	mokhalefam	ta hododi	ta hododi	ta hododi	ta hododi	ta hododi	ta hododi	mokhalefam	ta hododi	movafegh	ta hododi	ta hododi	movafegh	ta hododi	movafegh	kamelan movafegh	mokhalefam	mokhalefam	movafegh	movafegh	movafegh	movafegh	ta hododi	kamelan mokhalefam
207	18	zan	mojarad	97	tork	eslam	shie	shahr	khanevade	diplom	diplom	karmand	khanedar	3	myangin	ta hododi	ta hododi	movafegh	kamelan mokhalefam	movafegh	ta hododi	ta hododi	mokhalefam	ta hododi	ta hododi	ta hododi	ta hododi	mokhalefam	ta hododi	ta hododi	kamelan mokhalefam	movafegh	ta hododi	ta hododi	movafegh	mokhalefam	ta hododi	ta hododi	ta hododi	ta hododi	ta hododi	kamelan mokhalefam	mokhalefam	kamelan movafegh	ta hododi	ta hododi	mokhalefam	kamelan mokhalefam	ta hododi
208	19	zan	mojarad	97	tork	eslam	shie	shahr	khanevade	diplom	diplom	azad	khanedar	4	myangin	kamelan mokhalefam	ta hododi	mokhalefam	kamelan movafegh	mokhalefam	kamelan mokhalefam	ta hododi	ta hododi	kamelan movafegh	kamelan mokhalefam	ta hododi	ta hododi	kamelan movafegh	kamelan mokhalefam	ta hododi	ta hododi	mokhalefam	ta hododi	ta hododi	mokhalefam	kamelan mokhalefam	kamelan movafegh	ta hododi	mokhalefam	kamelan mokhalefam	ta hododi	ta hododi	kamelan movafegh	ta hododi	kamelan mokhalefam	mokhalefam	ta hododi	movafegh	ta hododi
209	21	mard	mojarad	96	tork	eslam	shie	shahr	khanevade	diplom	diplom	karmand	khanedar	4	kamtar az myangin	movafegh	ta hododi	mokhalefam	mokhalefam	kamelan movafegh	mokhalefam	kamelan movafegh	movafegh	movafegh	movafegh	ta hododi	ta hododi	mokhalefam	ta hododi	kamelan movafegh	ta hododi	ta hododi	ta hododi	ta hododi	ta hododi	kamelan movafegh	kamelan movafegh	movafegh	movafegh	ta hododi	ta hododi	movafegh	ta hododi	movafegh	ta hododi	movafegh	movafegh	movafegh	movafegh
210	19	zan	motahe	95	tork	eslam	shie	shahr	khanevade	diplom	diplom	azad	khanedar	4	myangin	kamelan movafegh	ta hododi	kamelan mokhalefam	kamelan mokhalefam	movafegh	kamelan mokhalefam	kamelan movafegh	movafegh	kamelan movafegh	kamelan movafegh	kamelan mokhalefam	ta hododi	kamelan movafegh	movafegh	kamelan movafegh	kamelan movafegh	kamelan mokhalefam	kamelan mokhalefam	kamelan mokhalefam	kamelan mokhalefam	movafegh	kamelan movafegh	kamelan movafegh	kamelan movafegh	kamelan movafegh	movafegh	kamelan movafegh	kamelan movafegh	kamelan movafegh	kamelan movafegh	kamelan movafegh	ta hododi	kamelan movafegh	kamelan mokhalefam
211	20	zan	motahe	95	tork	eslam	shie	roosta	khanevade	diplom	diplom	azad	khanedar	6	myangin	kamelan movafegh	ta hododi	kamelan mokhalefam	kamelan mokhalefam	movafegh	kamelan mokhalefam	kamelan movafegh	movafegh	kamelan movafegh	kamelan movafegh	kamelan mokhalefam	ta hododi	kamelan movafegh	movafegh	kamelan movafegh	kamelan movafegh	kamelan mokhalefam	kamelan mokhalefam	kamelan mokhalefam	kamelan mokhalefam	movafegh	kamelan movafegh	kamelan movafegh	kamelan movafegh	kamelan movafegh	movafegh	kamelan movafegh	kamelan movafegh	kamelan movafegh	kamelan movafegh	kamelan movafegh	ta hododi	kamelan movafegh	kamelan movafegh
212	21	mard	mojarad	95	tork			shahr	khanevade	academic	academic	azad	khanedar	4	myangin	kamelan movafegh	mokhalefam	kamelan mokhalefam	kamelan mokhalefam	kamelan mokhalefam	ta hododi	mokhalefam	ta hododi	movafegh	ta hododi	kamelan mokhalefam	kamelan mokhalefam	mokhalefam	mokhalefam	movafegh	kamelan mokhalefam	kamelan mokhalefam	kamelan movafegh	kamelan movafegh	kamelan mokhalefam	ta hododi	kamelan movafegh	mokhalefam	kamelan movafegh	kamelan mokhalefam	kamelan mokhalefam	kamelan mokhalefam	ta hododi	ta hododi	kamelan mokhalefam	kamelan movafegh	movafegh	kamelan movafegh	kamelan mokhalefam
213	21	mard	mojarad	95	tork	eslam	shie	shahr	khanevade	diplom	diplom	azad	khanedar	5	myangin	kamelan mokhalefam	mokhalefam	kamelan mokhalefam	mokhalefam	ta hododi	kamelan mokhalefam	kamelan mokhalefam	kamelan mokhalefam	kamelan movafegh	kamelan movafegh	movafegh	ta hododi	ta hododi	movafegh	movafegh	ta hododi	movafegh	ta hododi	ta hododi	ta hododi	kamelan movafegh	movafegh	ta hododi	kamelan movafegh	ta hododi	movafegh	ta hododi	ta hododi	ta hododi	kamelan movafegh	movafegh	movafegh	movafegh	ta hododi
214	19	zan	motahe	97	tork	eslam		shahr	khanevade	diplom	diplom	karmand	khanedar	6	myangin	mokhalefam	mokhalefam	kamelan mokhalefam	ta hododi	ta hododi	kamelan mokhalefam	mokhalefam	kamelan movafegh	ta hododi	ta hododi	kamelan mokhalefam	mokhalefam	mokhalefam	mokhalefam	kamelan movafegh	ta hododi	kamelan mokhalefam	kamelan mokhalefam	movafegh	movafegh	ta hododi	movafegh	kamelan movafegh	kamelan movafegh	kamelan movafegh	kamelan movafegh	movafegh	movafegh	ta hododi	ta hododi	ta hododi	movafegh	kamelan mokhalefam	kamelan movafegh
215	18	zan	motahe	97	tork	eslam	shie	shahr	khanevade	diplom	diplom	karegar	khanedar	4	kamtar az myangin	movafegh	ta hododi	ta hododi	ta hododi	ta hododi	kamelan mokhalefam	kamelan movafegh	kamelan movafegh	kamelan movafegh	kamelan movafegh	kamelan mokhalefam	kamelan mokhalefam	ta hododi	ta hododi	ta hododi	ta hododi	kamelan mokhalefam	kamelan mokhalefam	mokhalefam	mokhalefam	movafegh	kamelan mokhalefam	movafegh	kamelan mokhalefam	kamelan mokhalefam	kamelan movafegh	movafegh	movafegh	movafegh	movafegh	movafegh	movafegh	kamelan mokhalefam	kamelan mokhalefam
216	19	zan	mojarad	97	kord	eslam	shie	roosta	khanevade	diplom	diplom	karegar	khanedar	6	kamtar az myangin	kamelan movafegh	movafegh	kamelan mokhalefam	ta hododi	ta hododi	ta hododi	ta hododi	ta hododi	ta hododi	ta hododi	kamelan movafegh	kamelan movafegh	kamelan movafegh	movafegh	movafegh	movafegh	movafegh	movafegh	movafegh	movafegh	mokhalefam	mokhalefam	mokhalefam	kamelan movafegh	kamelan movafegh	ta hododi	ta hododi	kamelan movafegh	movafegh	movafegh	movafegh	movafegh	ta hododi	ta hododi
217	22	zan	mojarad	95	kord	eslam	shie	shahr	khanevade	diplom	diplom	bazneshaste	khanedar	11	kamtar az myangin	ta hododi	movafegh	kamelan mokhalefam	kamelan mokhalefam	mokhalefam	kamelan mokhalefam	mokhalefam	movafegh	movafegh	ta hododi	mokhalefam	kamelan movafegh	movafegh	mokhalefam	kamelan movafegh	movafegh	mokhalefam	mokhalefam	mokhalefam	ta hododi	ta hododi	ta hododi	kamelan movafegh	ta hododi	kamelan movafegh	movafegh	movafegh	kamelan movafegh	kamelan movafegh	movafegh	kamelan movafegh	ta hododi	mokhalefam	ta hododi
218	19	mard	mojarad	97	tork	eslam	shie	shahr	khanevade	academic	academic	karmand	karmand	4	myangin	kamelan movafegh	kamelan movafegh	kamelan mokhalefam	kamelan movafegh	ta hododi	mokhalefam	kamelan movafegh	kamelan movafegh	kamelan movafegh	kamelan movafegh	kamelan mokhalefam	kamelan mokhalefam	kamelan mokhalefam	kamelan mokhalefam	ta hododi	kamelan movafegh	movafegh	mokhalefam	kamelan mokhalefam	kamelan mokhalefam	kamelan movafegh	movafegh	kamelan movafegh	kamelan movafegh	kamelan movafegh	kamelan movafegh	ta hododi	ta hododi	ta hododi	ta hododi	mokhalefam	ta hododi	kamelan movafegh	ta hododi
219	21	mard	mojarad	96	kord	eslam	shie	shahr	khanevade	bisavad	bisavad	azad	khanedar	6	myangin	ta hododi	ta hododi	kamelan mokhalefam	ta hododi	kamelan movafegh	kamelan mokhalefam	ta hododi	movafegh	kamelan movafegh	kamelan movafegh	mokhalefam	ta hododi	ta hododi	kamelan mokhalefam	ta hododi	kamelan movafegh	kamelan mokhalefam	ta hododi	kamelan mokhalefam	kamelan mokhalefam	ta hododi	ta hododi	ta hododi	ta hododi	ta hododi	ta hododi	kamelan mokhalefam	kamelan mokhalefam	kamelan mokhalefam	ta hododi	mokhalefam	movafegh	mokhalefam	mokhalefam
220	20	mard	mojarad	96	fars	eslam	shie	shahr	khabgah	diplom	bisavad	azad	khanedar	4	myangin	movafegh	movafegh	mokhalefam	movafegh	kamelan movafegh	kamelan mokhalefam	ta hododi	movafegh	kamelan movafegh	kamelan movafegh	mokhalefam	ta hododi	ta hododi	kamelan mokhalefam	ta hododi	kamelan movafegh	kamelan mokhalefam	ta hododi	kamelan mokhalefam	kamelan mokhalefam	ta hododi	ta hododi	ta hododi	ta hododi	ta hododi	ta hododi	kamelan mokhalefam	kamelan mokhalefam	kamelan mokhalefam	ta hododi	mokhalefam	movafegh	mokhalefam	mokhalefam
221	20	mard	mojarad	95	fars	eslam		shahr	khanevade	diplom	diplom	azad	khanedar	4	myangin	ta hododi	ta hododi	mokhalefam	mokhalefam	ta hododi	movafegh	ta hododi	mokhalefam	ta hododi	ta hododi	ta hododi	movafegh	ta hododi	mokhalefam	mokhalefam	ta hododi	ta hododi	ta hododi	mokhalefam	movafegh	mokhalefam	ta hododi	movafegh	ta hododi	movafegh	movafegh	movafegh	ta hododi	movafegh	ta hododi	mokhalefam	movafegh	movafegh	movafegh
222	19	zan	mojarad	97	tork	eslam	shie	shahr	khanevade	diplom	diplom	karmand	khanedar	4	myangin	kamelan movafegh	ta hododi	ta hododi	ta hododi	ta hododi	movafegh	movafegh	movafegh	movafegh	movafegh	movafegh	movafegh	movafegh	movafegh	movafegh	movafegh	mokhalefam	mokhalefam	mokhalefam	mokhalefam	movafegh	movafegh	movafegh	movafegh	movafegh	movafegh	movafegh	movafegh	mokhalefam	mokhalefam	mokhalefam	mokhalefam	mokhalefam	mokhalefam
223	23	mard	mojarad	94	tork	eslam	shie	shahr	khanevade	academic	diplom	karmand	khanedar	4	myangin	kamelan movafegh	movafegh	kamelan mokhalefam	ta hododi	kamelan mokhalefam	kamelan movafegh	mokhalefam	kamelan movafegh	kamelan movafegh	kamelan movafegh	ta hododi	ta hododi	kamelan movafegh	ta hododi	kamelan movafegh	kamelan movafegh	kamelan mokhalefam	kamelan mokhalefam	mokhalefam	kamelan mokhalefam	kamelan movafegh	kamelan movafegh	kamelan movafegh	movafegh	kamelan movafegh	kamelan movafegh	kamelan movafegh	kamelan movafegh	kamelan movafegh	kamelan movafegh	kamelan movafegh	ta hododi	kamelan movafegh	kamelan movafegh
224	19	mard	mojarad	97	tork	eslam	shie	shahr	khanevade	diplom	academic	azad	karmand	3	myangin	kamelan movafegh	kamelan mokhalefam	ta hododi	kamelan mokhalefam	movafegh	kamelan movafegh	kamelan movafegh	kamelan movafegh	kamelan movafegh	kamelan movafegh	kamelan mokhalefam	ta hododi	ta hododi	kamelan movafegh	kamelan movafegh	kamelan mokhalefam	kamelan mokhalefam	kamelan movafegh	kamelan movafegh	kamelan movafegh	mokhalefam	kamelan movafegh	kamelan movafegh	mokhalefam	ta hododi	kamelan movafegh	kamelan movafegh	kamelan movafegh	kamelan movafegh	kamelan movafegh	movafegh	ta hododi	kamelan movafegh	kamelan movafegh
225	18	mard	mojarad	97	tork	eslam	shie	roosta	khanevade	diplom	diplom	azad	khanedar	5	myangin	kamelan movafegh	kamelan mokhalefam	ta hododi	kamelan mokhalefam	kamelan movafegh	kamelan mokhalefam	kamelan movafegh	kamelan movafegh	kamelan movafegh	kamelan movafegh	kamelan mokhalefam	ta hododi	ta hododi	kamelan movafegh	kamelan movafegh	kamelan mokhalefam	kamelan mokhalefam	kamelan mokhalefam	kamelan movafegh	kamelan movafegh	kamelan mokhalefam	kamelan movafegh	kamelan movafegh	kamelan mokhalefam	ta hododi	kamelan movafegh	kamelan movafegh	kamelan movafegh	kamelan movafegh	kamelan movafegh	kamelan movafegh	ta hododi	kamelan movafegh	kamelan movafegh
226	32	zan	mojarad		tork				khanevade	diplom	diplom	karegar	azad	4	myangin	kamelan movafegh	movafegh	ta hododi	ta hododi	kamelan movafegh	ta hododi	movafegh	ta hododi	ta hododi	ta hododi	mokhalefam	mokhalefam	ta hododi	ta hododi	kamelan mokhalefam	ta hododi	kamelan movafegh	movafegh	movafegh	ta hododi	mokhalefam	ta hododi	ta hododi	kamelan movafegh	kamelan movafegh	ta hododi	ta hododi	mokhalefam	ta hododi	mokhalefam	movafegh	movafegh	movafegh	ta hododi
227	19	zan	mojarad	97	tork	eslam	shie	shahr	khanevade	diplom	diplom	azad	khanedar	4	myangin	kamelan movafegh	movafegh	mokhalefam	movafegh	ta hododi	mokhalefam	ta hododi	movafegh	movafegh	kamelan movafegh	kamelan mokhalefam	ta hododi	ta hododi	kamelan movafegh	ta hododi	kamelan movafegh	ta hododi	kamelan mokhalefam	ta hododi	mokhalefam	ta hododi	kamelan movafegh	kamelan movafegh	kamelan movafegh	ta hododi	kamelan movafegh	movafegh	movafegh	kamelan movafegh	kamelan movafegh	mokhalefam	movafegh	kamelan movafegh	mokhalefam
228	21	zan	mojarad	97	tork	eslam	shie	shahr	khanevade	academic	academic	karmand	khanedar	4	myangin	kamelan movafegh	ta hododi	kamelan mokhalefam	ta hododi	ta hododi	ta hododi	movafegh	movafegh	kamelan mokhalefam	kamelan mokhalefam	ta hododi	ta hododi	ta hododi	ta hododi	kamelan movafegh	movafegh	mokhalefam	mokhalefam	ta hododi	ta hododi	kamelan movafegh	kamelan movafegh	kamelan movafegh	kamelan movafegh	kamelan movafegh	kamelan movafegh	kamelan movafegh	kamelan movafegh	kamelan movafegh	kamelan movafegh	kamelan movafegh	ta hododi	kamelan movafegh	kamelan mokhalefam
229	21	zan	motahe	97	tork	eslam	shie	shahr	khanevade	diplom	diplom	bazneshaste	khanedar	5	myangin	kamelan movafegh	ta hododi	ta hododi	movafegh	kamelan movafegh	ta hododi	kamelan movafegh	kamelan movafegh	kamelan movafegh	kamelan movafegh	ta hododi	ta hododi	ta hododi	ta hododi	ta hododi	kamelan movafegh	ta hododi	kamelan mokhalefam	kamelan mokhalefam	kamelan movafegh	kamelan movafegh	kamelan movafegh	kamelan movafegh	kamelan movafegh	kamelan movafegh	kamelan movafegh	kamelan movafegh	kamelan movafegh	kamelan movafegh	kamelan movafegh	kamelan movafegh	ta hododi	kamelan movafegh	ta hododi
230	20	zan	mojarad	97	tork	eslam	shie	shahr	khanevade	diplom	diplom	bazneshaste	khanedar	4	myangin	mokhalefam	movafegh	ta hododi	ta hododi	ta hododi	kamelan movafegh	mokhalefam	movafegh	movafegh	movafegh	ta hododi	movafegh	movafegh	movafegh	kamelan movafegh	movafegh	movafegh	movafegh	movafegh	movafegh	movafegh	movafegh	movafegh	movafegh	movafegh	movafegh	ta hododi	ta hododi	movafegh	ta hododi	mokhalefam	movafegh	movafegh	mokhalefam
231	20	zan	mojarad	97	kord	eslam	shie	shahr	khanevade	academic	diplom	karmand	azad	4	myangin	kamelan movafegh	mokhalefam	ta hododi	mokhalefam	kamelan movafegh	kamelan movafegh	kamelan mokhalefam	mokhalefam	mokhalefam	mokhalefam	kamelan mokhalefam	kamelan mokhalefam	kamelan movafegh	kamelan mokhalefam	kamelan movafegh	kamelan mokhalefam	mokhalefam	movafegh	ta hododi	movafegh	mokhalefam	ta hododi	kamelan mokhalefam	kamelan mokhalefam	kamelan mokhalefam	kamelan mokhalefam	mokhalefam	kamelan movafegh	mokhalefam	movafegh	kamelan movafegh	movafegh	ta hododi	ta hododi
232	20	zan	mojarad	97	kord	eslam			khanevade	academic	diplom	karmand	karmand	4	myangin	kamelan movafegh	movafegh	mokhalefam	kamelan movafegh	kamelan movafegh	movafegh	ta hododi	ta hododi	kamelan movafegh	kamelan movafegh	kamelan mokhalefam	kamelan mokhalefam	kamelan mokhalefam	ta hododi	kamelan movafegh	kamelan movafegh	kamelan mokhalefam	kamelan mokhalefam	kamelan mokhalefam	kamelan mokhalefam	ta hododi	kamelan movafegh	ta hododi	movafegh	movafegh	movafegh	ta hododi	movafegh	movafegh	movafegh	movafegh	movafegh	movafegh	movafegh
233	20	zan	mojarad	97	fars	eslam	shie	shahr	khanevade	academic	diplom	bazneshaste	khanedar	4	myangin	kamelan movafegh	mokhalefam	kamelan mokhalefam	ta hododi	ta hododi	kamelan movafegh	ta hododi	movafegh	mokhalefam	ta hododi	kamelan mokhalefam	ta hododi	ta hododi	mokhalefam	kamelan movafegh	ta hododi	kamelan mokhalefam	kamelan mokhalefam	mokhalefam	ta hododi	ta hododi	movafegh	ta hododi	movafegh	movafegh	ta hododi	kamelan movafegh	movafegh	kamelan mokhalefam	ta hododi	movafegh	mokhalefam	ta hododi	movafegh
234	20	mard	mojarad	97	tork	eslam	shie	shahr	khanevade	academic	bisavad	karmand	khanedar	4	myangin	kamelan movafegh	ta hododi	mokhalefam	mokhalefam	movafegh	mokhalefam	kamelan movafegh	ta hododi	ta hododi	movafegh	ta hododi	movafegh	ta hododi	ta hododi	ta hododi	kamelan movafegh	ta hododi	movafegh	ta hododi	ta hododi	ta hododi	ta hododi	ta hododi	kamelan movafegh	movafegh	ta hododi	ta hododi	ta hododi	kamelan mokhalefam	ta hododi	ta hododi	ta hododi	kamelan movafegh	ta hododi
235	26	mard	mojarad	97	kord	eslam	shie	shahr	khanevade	bisavad	bisavad	azad	khanedar	6	kamtar az myangin	kamelan movafegh	kamelan mokhalefam	movafegh	kamelan movafegh	ta hododi	ta hododi	ta hododi	ta hododi	ta hododi	ta hododi	kamelan mokhalefam	ta hododi	kamelan movafegh	ta hododi	kamelan movafegh	ta hododi	ta hododi	mokhalefam	ta hododi	ta hododi	movafegh	kamelan movafegh	movafegh	movafegh	movafegh	movafegh	movafegh	movafegh	ta hododi	ta hododi	ta hododi	movafegh	kamelan movafegh	kamelan mokhalefam
236	22	mard	mojarad	97	tork	eslam	shie	shahr	khanevade	academic	diplom	bikar	khanedar	5	bishtar az myangin	ta hododi	kamelan mokhalefam	ta hododi	kamelan mokhalefam	ta hododi	ta hododi	ta hododi	movafegh	ta hododi	movafegh	movafegh	movafegh	ta hododi	ta hododi	ta hododi	ta hododi	ta hododi	kamelan movafegh	mokhalefam	ta hododi	ta hododi	ta hododi	kamelan mokhalefam	ta hododi	movafegh	kamelan mokhalefam	ta hododi	movafegh	mokhalefam	ta hododi	kamelan movafegh	ta hododi	ta hododi	mokhalefam
237	20	zan	mojarad	97	tork	eslam	shie	roosta	khanevade	academic	diplom	karegar	karmand		myangin	ta hododi	ta hododi	mokhalefam	ta hododi	mokhalefam	ta hododi	ta hododi	ta hododi	ta hododi	kamelan movafegh	kamelan movafegh	ta hododi	movafegh	kamelan mokhalefam	mokhalefam	ta hododi	ta hododi	ta hododi	ta hododi	ta hododi	movafegh	kamelan movafegh	kamelan movafegh	kamelan movafegh	kamelan movafegh	kamelan movafegh	kamelan movafegh	kamelan movafegh	kamelan movafegh	kamelan movafegh	kamelan movafegh	kamelan mokhalefam	kamelan mokhalefam	kamelan mokhalefam
238	20	zan	mojarad	96	fars	eslam	shie	shahr	khanevade	diplom	diplom	azad	khanedar	4	myangin	kamelan movafegh	ta hododi	kamelan mokhalefam	ta hododi	ta hododi	mokhalefam	mokhalefam	movafegh	movafegh	movafegh	mokhalefam	ta hododi	movafegh	ta hododi	movafegh	movafegh	mokhalefam	ta hododi	mokhalefam	mokhalefam	movafegh	movafegh	movafegh	ta hododi	kamelan movafegh	kamelan movafegh	mokhalefam	mokhalefam	mokhalefam	mokhalefam	mokhalefam	mokhalefam	kamelan mokhalefam	mokhalefam
239	18	zan	motahe	97	fars	eslam	shie	shahr	khanevade	diplom	diplom	bazneshaste	khanedar	6	myangin	kamelan movafegh	kamelan mokhalefam	kamelan movafegh	kamelan movafegh	kamelan mokhalefam	kamelan movafegh	kamelan movafegh	kamelan mokhalefam	mokhalefam	ta hododi	mokhalefam	mokhalefam	ta hododi	ta hododi	movafegh	ta hododi	mokhalefam	ta hododi	ta hododi	mokhalefam	movafegh	ta hododi	mokhalefam	ta hododi	kamelan mokhalefam	movafegh	ta hododi	ta hododi	kamelan movafegh	mokhalefam	ta hododi	mokhalefam	ta hododi	movafegh
240	18	zan	mojarad	97	tork	eslam	shie	shahr	khanevade	academic	diplom	karmand	khanedar	4	myangin	movafegh	ta hododi	ta hododi	mokhalefam	kamelan mokhalefam	kamelan movafegh	kamelan movafegh	kamelan mokhalefam	mokhalefam	ta hododi	ta hododi	mokhalefam	movafegh	kamelan movafegh	kamelan mokhalefam	ta hododi	mokhalefam	ta hododi	mokhalefam	kamelan mokhalefam	movafegh	ta hododi	kamelan mokhalefam	movafegh	kamelan mokhalefam	ta hododi	ta hododi	movafegh	kamelan mokhalefam	movafegh	ta hododi	ta hododi	kamelan movafegh	kamelan mokhalefam
241	22	zan	mojarad	95	tork	eslam	shie	shahr	khanevade	academic	diplom	karmand	khanedar	4	myangin	movafegh	movafegh	mokhalefam	ta hododi	ta hododi	mokhalefam	ta hododi	kamelan movafegh	movafegh	kamelan movafegh	kamelan mokhalefam	kamelan mokhalefam	kamelan mokhalefam	ta hododi	kamelan movafegh	movafegh	kamelan mokhalefam	kamelan mokhalefam	kamelan mokhalefam	kamelan mokhalefam	ta hododi	ta hododi	movafegh	movafegh	movafegh	kamelan movafegh	ta hododi	kamelan mokhalefam	kamelan mokhalefam	kamelan mokhalefam	kamelan mokhalefam	movafegh	kamelan mokhalefam	kamelan mokhalefam
242	18	mard	motahe	97	tork	eslam	shie	shahr	khanevade	diplom	diplom	azad	khanedar	4	myangin	movafegh	ta hododi	kamelan mokhalefam	kamelan mokhalefam	mokhalefam	kamelan mokhalefam	ta hododi	kamelan mokhalefam	kamelan mokhalefam	mokhalefam	kamelan mokhalefam	kamelan mokhalefam	ta hododi	kamelan movafegh	movafegh	kamelan mokhalefam	kamelan mokhalefam	movafegh	ta hododi	ta hododi	movafegh	movafegh	kamelan mokhalefam	ta hododi	kamelan movafegh	mokhalefam	kamelan mokhalefam	kamelan mokhalefam	kamelan mokhalefam	kamelan mokhalefam	kamelan movafegh	movafegh	kamelan movafegh	ta hododi
243	21	mard	mojarad	97	tork	eslam	shie	shahr	khanevade	diplom	diplom	bikar	khanedar	6	kamtar az myangin	kamelan movafegh	ta hododi	kamelan mokhalefam	kamelan movafegh	mokhalefam	mokhalefam	mokhalefam	movafegh	movafegh	movafegh	mokhalefam	ta hododi	mokhalefam	ta hododi	ta hododi	movafegh	mokhalefam	ta hododi	ta hododi	ta hododi	movafegh	movafegh	movafegh	movafegh	movafegh	movafegh	mokhalefam	mokhalefam	ta hododi	mokhalefam	movafegh	ta hododi	movafegh	kamelan movafegh
244	19	mard	mojarad	37	tork	eslam	shie	shahr	khanevade	academic	diplom	karmand	khanedar	3	myangin	kamelan mokhalefam	kamelan mokhalefam	ta hododi	ta hododi	kamelan movafegh	ta hododi	kamelan mokhalefam	mokhalefam	kamelan mokhalefam	kamelan mokhalefam	kamelan mokhalefam	kamelan mokhalefam	kamelan mokhalefam	ta hododi	kamelan mokhalefam	kamelan mokhalefam	kamelan mokhalefam	kamelan mokhalefam	kamelan mokhalefam	ta hododi	kamelan mokhalefam	mokhalefam	kamelan movafegh	kamelan mokhalefam	ta hododi	kamelan movafegh	kamelan mokhalefam	mokhalefam	ta hododi	movafegh	mokhalefam	movafegh	movafegh	ta hododi
245	18	mard	mojarad	97	tork	eslam	shie	shahr	khanevade	diplom	diplom	karegar	khanedar	4	kamtar az myangin	movafegh	ta hododi	ta hododi	movafegh	ta hododi	ta hododi	ta hododi	movafegh	ta hododi	ta hododi	ta hododi	mokhalefam	ta hododi	movafegh	ta hododi	ta hododi	ta hododi	ta hododi	ta hododi	ta hododi	ta hododi	ta hododi	ta hododi	ta hododi	ta hododi	movafegh	ta hododi	ta hododi	ta hododi	ta hododi	ta hododi	movafegh	ta hododi	mokhalefam
246	23	mard	mojarad	97	tork	eslam	shie	shahr	khanevade	diplom	diplom	karmand	karmand	3	myangin	movafegh	mokhalefam	kamelan movafegh	movafegh	ta hododi	kamelan mokhalefam	kamelan movafegh	ta hododi	ta hododi	mokhalefam	kamelan movafegh	movafegh	ta hododi	ta hododi	mokhalefam	kamelan mokhalefam	ta hododi	ta hododi	ta hododi	ta hododi	ta hododi	kamelan mokhalefam	kamelan movafegh	kamelan mokhalefam	kamelan movafegh	kamelan mokhalefam	ta hododi	mokhalefam	movafegh	kamelan mokhalefam	movafegh	ta hododi	kamelan mokhalefam	kamelan movafegh
247	18	mard	mojarad	97	tork	eslam	shie	shahr	khanevade	bisavad	bisavad	karegar	khanedar	5	kamtar az myangin	kamelan mokhalefam	mokhalefam	kamelan movafegh	kamelan mokhalefam	kamelan mokhalefam	kamelan movafegh	mokhalefam	ta hododi	ta hododi	movafegh	kamelan mokhalefam	ta hododi	ta hododi	movafegh	kamelan movafegh	kamelan mokhalefam	mokhalefam	kamelan movafegh	kamelan movafegh	kamelan movafegh	ta hododi	kamelan movafegh	ta hododi	kamelan movafegh	kamelan movafegh	ta hododi	kamelan movafegh	kamelan movafegh	ta hododi	kamelan movafegh	ta hododi	movafegh	ta hododi	kamelan mokhalefam
248	20	zan	mojarad	97	kord	eslam	shie	shahr	khanevade	diplom	diplom	azad	khanedar	4	kamtar az myangin	kamelan movafegh	kamelan mokhalefam	movafegh	mokhalefam	ta hododi	movafegh	kamelan movafegh	ta hododi	ta hododi	kamelan mokhalefam	kamelan mokhalefam	kamelan mokhalefam	ta hododi	ta hododi	kamelan movafegh	kamelan movafegh	ta hododi	ta hododi	ta hododi	ta hododi	ta hododi	movafegh	ta hododi	movafegh	ta hododi	movafegh	ta hododi	movafegh	movafegh	kamelan movafegh	kamelan movafegh	ta hododi	ta hododi	kamelan mokhalefam
249	19	zan	mojarad	97	kord	eslam	shie	roosta	khanevade	bisavad	bisavad	azad	khanedar	6	myangin	ta hododi	ta hododi	mokhalefam	ta hododi	mokhalefam	mokhalefam	mokhalefam	kamelan movafegh	kamelan movafegh	kamelan movafegh	kamelan movafegh	kamelan movafegh	ta hododi	ta hododi	movafegh	movafegh	ta hododi	ta hododi	mokhalefam	mokhalefam	ta hododi	movafegh	movafegh	kamelan movafegh	kamelan movafegh	kamelan movafegh	movafegh	movafegh	movafegh	movafegh	kamelan mokhalefam	ta hododi	movafegh	movafegh
250	19	zan	mojarad	97	fars	eslam	shie	roosta	khanevade	diplom	diplom	azad	azad	3	myangin	kamelan movafegh	kamelan mokhalefam	movafegh	ta hododi	ta hododi	ta hododi	kamelan mokhalefam	ta hododi	ta hododi	mokhalefam	kamelan movafegh	kamelan mokhalefam	kamelan mokhalefam	ta hododi	kamelan movafegh	kamelan mokhalefam	kamelan mokhalefam	kamelan movafegh	kamelan mokhalefam	ta hododi	kamelan movafegh	kamelan movafegh	kamelan movafegh	kamelan movafegh	kamelan movafegh	kamelan movafegh	kamelan movafegh	kamelan mokhalefam	movafegh	ta hododi	ta hododi	mokhalefam	ta hododi	kamelan movafegh
251	18	zan	mojarad	97	fars	eslam	shie	shahr	khanevade	diplom	diplom	azad	khanedar	6	myangin	movafegh	kamelan movafegh	ta hododi	ta hododi	movafegh	kamelan mokhalefam	movafegh	ta hododi	ta hododi	movafegh	ta hododi	ta hododi	kamelan movafegh	ta hododi	ta hododi	ta hododi	mokhalefam	ta hododi	ta hododi	mokhalefam	movafegh	ta hododi	ta hododi	ta hododi	ta hododi	movafegh	mokhalefam	mokhalefam	movafegh	movafegh	kamelan mokhalefam	mokhalefam	movafegh	mokhalefam
252	21	mard	mojarad	96	tork	eslam	shie	shahr	khanevade	diplom	diplom	azad	khanedar	4	myangin	ta hododi	mokhalefam	movafegh	ta hododi	kamelan movafegh	mokhalefam	movafegh	kamelan movafegh	movafegh	kamelan movafegh	kamelan mokhalefam	ta hododi	ta hododi	movafegh	kamelan movafegh	ta hododi	mokhalefam	ta hododi	ta hododi	mokhalefam	mokhalefam	ta hododi	ta hododi	ta hododi	kamelan mokhalefam	movafegh	movafegh	kamelan mokhalefam	ta hododi	kamelan movafegh	movafegh	ta hododi	ta hododi	ta hododi
253	18	zan	motahe	97	tork	eslam	shie	shahr	khanevade	diplom	diplom	karmand	khanedar	4	myangin	kamelan movafegh	movafegh	ta hododi	kamelan mokhalefam	movafegh	kamelan movafegh	ta hododi	movafegh	kamelan movafegh	movafegh	kamelan mokhalefam	kamelan mokhalefam	ta hododi	kamelan movafegh	kamelan movafegh	movafegh	mokhalefam	ta hododi	ta hododi	kamelan mokhalefam	ta hododi	ta hododi	ta hododi	kamelan movafegh	kamelan movafegh	movafegh	kamelan movafegh	kamelan movafegh	kamelan movafegh	kamelan movafegh	kamelan movafegh	ta hododi	kamelan movafegh	kamelan mokhalefam
254	18	zan	mojarad	97	tork	eslam	shie	shahr	khanevade	academic	diplom	karmand	khanedar	4	myangin	kamelan movafegh	movafegh	mokhalefam	movafegh	kamelan movafegh	ta hododi	kamelan movafegh	kamelan movafegh	ta hododi	ta hododi	kamelan mokhalefam	ta hododi	kamelan movafegh	ta hododi	movafegh	ta hododi	ta hododi	mokhalefam	ta hododi	ta hododi	movafegh	movafegh	movafegh	ta hododi	kamelan movafegh	kamelan movafegh	kamelan movafegh	kamelan movafegh	kamelan movafegh	kamelan movafegh	mokhalefam	movafegh	ta hododi	kamelan mokhalefam
255	22	zan	mojarad	97	tork	eslam	shie	shahr	khanevade	diplom	diplom	bazneshaste	khanedar	5	myangin	movafegh	movafegh	mokhalefam	kamelan mokhalefam	movafegh	kamelan movafegh	kamelan movafegh	ta hododi	ta hododi	movafegh	kamelan mokhalefam	kamelan mokhalefam	movafegh	movafegh	kamelan movafegh	movafegh	mokhalefam	mokhalefam	ta hododi	ta hododi	ta hododi	movafegh	kamelan movafegh	movafegh	movafegh	movafegh	kamelan movafegh	movafegh	movafegh	movafegh	ta hododi	movafegh	movafegh	movafegh
256	18	zan	mojarad	97	tork	eslam	shie	shahr	khanevade	diplom	diplom	karmand	khanedar	4	myangin	movafegh	movafegh	movafegh	ta hododi	ta hododi	kamelan mokhalefam	movafegh	movafegh	kamelan movafegh	mokhalefam	kamelan mokhalefam	kamelan mokhalefam	ta hododi	mokhalefam	movafegh	ta hododi	kamelan mokhalefam	kamelan mokhalefam	ta hododi	kamelan mokhalefam	ta hododi	movafegh	kamelan movafegh	kamelan movafegh	kamelan movafegh	movafegh	kamelan movafegh	kamelan movafegh	kamelan movafegh	kamelan movafegh	kamelan movafegh	ta hododi	kamelan movafegh	kamelan mokhalefam
257	20	mard	motahe	96	tork	eslam	shie	roosta	khanevade	diplom	diplom	azad	khanedar	5	myangin	kamelan mokhalefam	kamelan mokhalefam	kamelan mokhalefam	kamelan mokhalefam	kamelan mokhalefam	kamelan mokhalefam	kamelan mokhalefam	kamelan movafegh	kamelan movafegh	kamelan movafegh	kamelan mokhalefam	kamelan mokhalefam	kamelan mokhalefam	kamelan movafegh	kamelan movafegh	kamelan movafegh	kamelan mokhalefam	kamelan mokhalefam	kamelan movafegh	kamelan mokhalefam	kamelan mokhalefam	kamelan mokhalefam	ta hododi	ta hododi	kamelan movafegh	kamelan movafegh	kamelan mokhalefam	kamelan mokhalefam	ta hododi	kamelan mokhalefam	kamelan mokhalefam	kamelan mokhalefam	kamelan mokhalefam	kamelan mokhalefam
258	20	mard	mojarad	97	tork	eslam	shie	shahr	khanevade	academic	diplom	karegar	khanedar	3	myangin	kamelan mokhalefam	kamelan mokhalefam	kamelan mokhalefam	kamelan mokhalefam	kamelan mokhalefam	kamelan mokhalefam	kamelan mokhalefam	kamelan movafegh	kamelan movafegh	kamelan movafegh	kamelan mokhalefam	kamelan mokhalefam	kamelan mokhalefam	kamelan movafegh	kamelan movafegh	kamelan movafegh	kamelan mokhalefam	kamelan mokhalefam	kamelan movafegh	kamelan mokhalefam	kamelan mokhalefam	kamelan mokhalefam	ta hododi	ta hododi	kamelan movafegh	kamelan movafegh	kamelan mokhalefam	kamelan mokhalefam	kamelan mokhalefam	kamelan mokhalefam	kamelan mokhalefam	kamelan mokhalefam	kamelan mokhalefam	kamelan mokhalefam
259	19	mard	mojarad	95	tork	eslam	shie	shahr	khanevade	diplom	diplom	azad	khanedar	5	myangin	kamelan movafegh	kamelan mokhalefam	mokhalefam	kamelan mokhalefam	kamelan movafegh	kamelan mokhalefam	kamelan movafegh	kamelan movafegh	kamelan mokhalefam	ta hododi	kamelan mokhalefam	kamelan mokhalefam	ta hododi	movafegh	movafegh	ta hododi	mokhalefam	ta hododi	movafegh	mokhalefam	mokhalefam	ta hododi	movafegh	kamelan movafegh	kamelan movafegh	kamelan movafegh	kamelan movafegh	kamelan movafegh	kamelan movafegh	kamelan movafegh	kamelan movafegh	ta hododi	kamelan movafegh	kamelan movafegh
260	19	zan	mojarad	96	tork	eslam	shie	shahr	khanevade	bisavad	bisavad	azad	khanedar	4	myangin	kamelan movafegh	ta hododi	kamelan mokhalefam	ta hododi	kamelan movafegh	mokhalefam	movafegh	kamelan movafegh	kamelan movafegh	ta hododi	kamelan mokhalefam	kamelan mokhalefam	kamelan movafegh	kamelan movafegh	kamelan movafegh	kamelan movafegh	ta hododi	movafegh	mokhalefam	kamelan mokhalefam	kamelan movafegh	movafegh	kamelan movafegh	kamelan movafegh	kamelan movafegh	kamelan movafegh	movafegh	movafegh	movafegh	kamelan movafegh	kamelan mokhalefam	ta hododi	kamelan movafegh	kamelan mokhalefam
261	18	zan	mojarad	97	tork	eslam	shie	shahr	khanevade	bisavad	bisavad	karmand	khanedar	4	myangin	kamelan movafegh	ta hododi	kamelan mokhalefam	ta hododi	kamelan movafegh	kamelan mokhalefam	kamelan movafegh	kamelan movafegh	movafegh	kamelan movafegh	movafegh	kamelan movafegh	ta hododi	movafegh	movafegh	kamelan movafegh	ta hododi	kamelan mokhalefam	kamelan mokhalefam	kamelan mokhalefam	kamelan movafegh	movafegh	kamelan movafegh	movafegh	movafegh	kamelan movafegh	ta hododi	ta hododi	ta hododi	ta hododi	kamelan mokhalefam	movafegh	ta hododi	ta hododi
262	23	zan	mojarad	93	tork	eslam	shie	shahr	khanevade	diplom	diplom	karmand	khanedar	4	bishtar az myangin	ta hododi	kamelan mokhalefam	ta hododi	kamelan mokhalefam	kamelan mokhalefam	kamelan mokhalefam	kamelan mokhalefam	kamelan mokhalefam	movafegh	ta hododi	ta hododi	ta hododi	ta hododi	ta hododi	ta hododi	ta hododi	ta hododi	kamelan mokhalefam	mokhalefam	kamelan mokhalefam	mokhalefam	ta hododi	kamelan mokhalefam	ta hododi	kamelan mokhalefam	kamelan mokhalefam	kamelan mokhalefam	kamelan mokhalefam	movafegh	ta hododi	ta hododi	movafegh	ta hododi	ta hododi
263	24	zan	mojarad	94	tork	eslam	shie	shahr	khanevade	diplom	diplom	karmand	khanedar	7	myangin	ta hododi	ta hododi	ta hododi	ta hododi	ta hododi	mokhalefam	ta hododi	mokhalefam	ta hododi	kamelan mokhalefam	ta hododi	ta hododi	ta hododi	ta hododi	mokhalefam	kamelan movafegh	ta hododi	mokhalefam	ta hododi	ta hododi	kamelan mokhalefam	mokhalefam	ta hododi	ta hododi	movafegh	kamelan movafegh	movafegh	ta hododi	ta hododi	ta hododi	ta hododi	movafegh	ta hododi	ta hododi
264	21	zan	mojarad	95	tork	eslam	shie	shahr	khanevade	diplom	diplom	karmand	khanedar	4	myangin	kamelan movafegh	ta hododi	kamelan movafegh	mokhalefam	kamelan mokhalefam	mokhalefam	kamelan movafegh	kamelan movafegh	ta hododi	ta hododi	ta hododi	mokhalefam	ta hododi	ta hododi	kamelan movafegh	ta hododi	kamelan mokhalefam	kamelan movafegh	kamelan mokhalefam	ta hododi	ta hododi	kamelan movafegh	kamelan movafegh	kamelan movafegh	kamelan movafegh	kamelan movafegh	kamelan movafegh	kamelan movafegh	kamelan movafegh	kamelan movafegh	kamelan mokhalefam	ta hododi	kamelan movafegh	kamelan mokhalefam
265	23	mard	mojarad	94	tork	eslam	shie	shahr	khanevade	diplom	diplom	azad	khanedar	5	myangin	kamelan movafegh	kamelan movafegh	kamelan mokhalefam	movafegh	ta hododi	kamelan mokhalefam	ta hododi	kamelan movafegh	kamelan movafegh	movafegh	movafegh	kamelan movafegh	kamelan movafegh	movafegh	kamelan movafegh	kamelan movafegh	movafegh	ta hododi	kamelan movafegh	kamelan movafegh	kamelan movafegh	kamelan movafegh	kamelan movafegh	kamelan movafegh	kamelan movafegh	kamelan movafegh	kamelan mokhalefam	kamelan mokhalefam	kamelan mokhalefam	kamelan mokhalefam	kamelan mokhalefam	kamelan mokhalefam	kamelan movafegh	kamelan mokhalefam
266	26	mard	mojarad	95	tork	eslam	shie	shahr	khanevade	diplom	diplom	azad	khanedar	7	myangin	kamelan mokhalefam	mokhalefam	kamelan movafegh	ta hododi	movafegh	mokhalefam	ta hododi	ta hododi	mokhalefam	kamelan mokhalefam	ta hododi	ta hododi	kamelan mokhalefam	kamelan mokhalefam	ta hododi	mokhalefam	ta hododi	kamelan movafegh	ta hododi	ta hododi	ta hododi	ta hododi	movafegh	mokhalefam	ta hododi	ta hododi	mokhalefam	kamelan mokhalefam	kamelan mokhalefam	kamelan movafegh	ta hododi	ta hododi	mokhalefam	kamelan mokhalefam
267	24	mard	mojarad	91	tork	eslam	shie	shahr	khanevade	academic	academic	karmand	khanedar	4	myangin	movafegh	movafegh	ta hododi	ta hododi	ta hododi	movafegh	ta hododi	ta hododi	ta hododi	ta hododi	movafegh	movafegh	ta hododi	ta hododi	ta hododi	movafegh	ta hododi	ta hododi	ta hododi	ta hododi	movafegh	ta hododi	movafegh	movafegh	ta hododi	ta hododi	movafegh	ta hododi	ta hododi	ta hododi	ta hododi	movafegh	movafegh	movafegh
268	18	mard	mojarad	97	lor	eslam	shie	shahr	khabgah	academic	academic	karmand	karmand	4	myangin	ta hododi	ta hododi	mokhalefam	mokhalefam	ta hododi	ta hododi	mokhalefam	ta hododi	kamelan movafegh	movafegh	ta hododi	ta hododi	ta hododi	movafegh	movafegh	kamelan movafegh	ta hododi	ta hododi	mokhalefam	mokhalefam	ta hododi	ta hododi	movafegh	movafegh	movafegh	ta hododi	kamelan movafegh	ta hododi	kamelan movafegh	kamelan movafegh	kamelan movafegh	ta hododi	kamelan movafegh	kamelan movafegh
269	20	zan	mojarad	97	tork	eslam	shie	shahr	khanevade	diplom	diplom	azad	khanedar	4	kamtar az myangin	kamelan mokhalefam	kamelan mokhalefam	kamelan movafegh	kamelan mokhalefam	kamelan mokhalefam	ta hododi	mokhalefam	mokhalefam	mokhalefam	ta hododi	kamelan mokhalefam	kamelan mokhalefam	ta hododi	mokhalefam	movafegh	ta hododi	kamelan mokhalefam	kamelan movafegh	ta hododi	mokhalefam	ta hododi	kamelan movafegh	mokhalefam	ta hododi	mokhalefam	kamelan mokhalefam	ta hododi	mokhalefam	ta hododi	ta hododi	mokhalefam	movafegh	ta hododi	mokhalefam
270	21	zan	mojarad	96	lor	eslam	shie	shahr	khanevade	academic	academic	azad	karmand	4	bishtar az myangin	kamelan mokhalefam	kamelan mokhalefam	ta hododi	ta hododi	movafegh	ta hododi	ta hododi	mokhalefam	mokhalefam	movafegh	ta hododi	ta hododi	ta hododi	movafegh	kamelan movafegh	kamelan movafegh	ta hododi	kamelan mokhalefam	movafegh	ta hododi	mokhalefam	ta hododi	ta hododi	kamelan movafegh	movafegh	ta hododi	ta hododi	mokhalefam	kamelan mokhalefam	ta hododi	ta hododi	movafegh	movafegh	mokhalefam
271	20	mard	mojarad	95	lor	eslam	shie	shahr	khabgah	diplom	diplom	azad	azad	4	myangin	movafegh	kamelan movafegh	mokhalefam	movafegh	kamelan movafegh	mokhalefam	kamelan movafegh	kamelan movafegh	movafegh	movafegh	ta hododi	movafegh	ta hododi	ta hododi	movafegh	movafegh	kamelan mokhalefam	mokhalefam	ta hododi	mokhalefam	movafegh	kamelan movafegh	kamelan movafegh	kamelan movafegh	kamelan movafegh	kamelan movafegh	ta hododi	ta hododi	movafegh	ta hododi	ta hododi	ta hododi	movafegh	movafegh
272	19	mard	mojarad	96	tork	eslam	shie	shahr	khabgah	diplom	diplom	azad	khanedar	4	myangin	movafegh	ta hododi	ta hododi	mokhalefam	mokhalefam	ta hododi	movafegh	movafegh	movafegh	movafegh	ta hododi	ta hododi	ta hododi	mokhalefam	kamelan movafegh	ta hododi	ta hododi	mokhalefam	mokhalefam	ta hododi	mokhalefam	mokhalefam	mokhalefam	mokhalefam	mokhalefam	ta hododi	ta hododi	ta hododi	mokhalefam	ta hododi	movafegh	movafegh	ta hododi	ta hododi
273	20	mard	mojarad	97	fars	eslam	shie	roosta	khabgah	diplom	diplom	azad	azad	6	kamtar az myangin	kamelan mokhalefam	mokhalefam	kamelan mokhalefam	ta hododi	movafegh	ta hododi	ta hododi	movafegh	ta hododi	movafegh	ta hododi	ta hododi	kamelan movafegh	kamelan mokhalefam	kamelan mokhalefam	mokhalefam	kamelan movafegh	kamelan movafegh	movafegh	ta hododi	kamelan mokhalefam	mokhalefam	kamelan mokhalefam	mokhalefam	ta hododi	ta hododi	ta hododi	mokhalefam	kamelan mokhalefam	mokhalefam	ta hododi	movafegh	ta hododi	ta hododi
274	23	mard	mojarad	94	tork	eslam	shie	shahr	khabgah	diplom	diplom	azad	khanedar	7	myangin	kamelan movafegh	ta hododi	mokhalefam	kamelan mokhalefam	mokhalefam	kamelan mokhalefam	mokhalefam	movafegh	kamelan mokhalefam	ta hododi	mokhalefam	ta hododi	movafegh	movafegh	kamelan movafegh	ta hododi	kamelan mokhalefam	ta hododi	ta hododi	ta hododi	ta hododi	mokhalefam	ta hododi	mokhalefam	mokhalefam	kamelan movafegh	kamelan mokhalefam	kamelan mokhalefam	kamelan movafegh	mokhalefam	mokhalefam	ta hododi	mokhalefam	mokhalefam
275	19	mard	mojarad	97	arab	eslam	shie	shahr	khabgah	diplom	diplom	bazneshaste	karmand	5	myangin	movafegh	ta hododi	mokhalefam	kamelan movafegh	movafegh	kamelan mokhalefam	kamelan movafegh	movafegh	movafegh	ta hododi	mokhalefam	ta hododi	movafegh	mokhalefam	kamelan movafegh	movafegh	kamelan mokhalefam	ta hododi	mokhalefam	kamelan mokhalefam	kamelan movafegh	kamelan movafegh	kamelan movafegh	kamelan movafegh	kamelan movafegh	kamelan movafegh	ta hododi	ta hododi	ta hododi	ta hododi	mokhalefam	movafegh	ta hododi	movafegh
276	19	mard	mojarad	97	arab	eslam	shie	shahr	khabgah	diplom	diplom	karmand	khanedar	5	kamtar az myangin	kamelan movafegh	ta hododi	ta hododi	movafegh	kamelan mokhalefam	kamelan mokhalefam	movafegh	kamelan movafegh	kamelan movafegh	kamelan movafegh	ta hododi	ta hododi	ta hododi	ta hododi	movafegh	kamelan movafegh	ta hododi	kamelan mokhalefam	kamelan mokhalefam	kamelan mokhalefam	movafegh	kamelan movafegh	kamelan movafegh	kamelan movafegh	kamelan movafegh	kamelan movafegh	movafegh	movafegh	movafegh	movafegh	mokhalefam	movafegh	ta hododi	kamelan mokhalefam
277	20	mard	mojarad	97	arab	eslam	shie	shahr	khabgah	academic	academic	karmand	khanedar	3	myangin	kamelan movafegh	mokhalefam	ta hododi	ta hododi	ta hododi	movafegh	movafegh	movafegh	ta hododi	movafegh	ta hododi	ta hododi	ta hododi	movafegh	movafegh	ta hododi	ta hododi	movafegh	ta hododi	ta hododi	ta hododi	ta hododi	movafegh	movafegh	kamelan movafegh	movafegh	movafegh	movafegh	movafegh	ta hododi	movafegh	movafegh	ta hododi	ta hododi
278	22	mard	mojarad	96	kord	eslam	soni	roosta	khabgah	diplom	bisavad	azad	khanedar	5	kamtar az myangin	kamelan movafegh	kamelan movafegh	kamelan mokhalefam	ta hododi	ta hododi	mokhalefam	ta hododi	kamelan movafegh	kamelan movafegh	ta hododi	ta hododi	ta hododi	mokhalefam	movafegh	kamelan movafegh	movafegh	kamelan mokhalefam	mokhalefam	mokhalefam	mokhalefam	movafegh	movafegh	ta hododi	ta hododi	ta hododi	ta hododi	movafegh	movafegh	movafegh	movafegh	movafegh	movafegh	movafegh	movafegh
279	19	mard	mojarad	96	tork	eslam	shie	shahr	khabgah	diplom	diplom	azad	khanedar	4	myangin	movafegh	ta hododi	ta hododi	mokhalefam	ta hododi	mokhalefam	mokhalefam	movafegh	movafegh	ta hododi	ta hododi	mokhalefam	movafegh	kamelan movafegh	movafegh	ta hododi	mokhalefam	ta hododi	movafegh	mokhalefam	mokhalefam	ta hododi	movafegh	ta hododi	movafegh	kamelan movafegh	movafegh	movafegh	movafegh	movafegh	movafegh	movafegh	movafegh	movafegh
280	21	mard	mojarad	96	tork	eslam	shie	shahr	khabgah	academic	bisavad	karmand	khanedar	4	myangin	mokhalefam	ta hododi	kamelan mokhalefam	kamelan movafegh	kamelan mokhalefam	mokhalefam	ta hododi	mokhalefam	ta hododi	kamelan movafegh	kamelan mokhalefam	ta hododi	movafegh	kamelan mokhalefam	ta hododi	mokhalefam	movafegh	ta hododi	mokhalefam	kamelan movafegh	kamelan movafegh	movafegh	kamelan movafegh	kamelan mokhalefam	ta hododi	mokhalefam	ta hododi	movafegh	kamelan mokhalefam	kamelan movafegh	ta hododi	ta hododi	movafegh	kamelan mokhalefam
281	20	mard	mojarad	97	kord	eslam	soni	shahr	khabgah	diplom	diplom	karmand	khanedar	5	myangin	movafegh	ta hododi	kamelan mokhalefam	movafegh	mokhalefam	kamelan mokhalefam	mokhalefam	movafegh	movafegh	movafegh	ta hododi	ta hododi	mokhalefam	ta hododi	ta hododi	kamelan movafegh	ta hododi	kamelan mokhalefam	kamelan mokhalefam	kamelan mokhalefam	kamelan movafegh	movafegh	kamelan movafegh	kamelan movafegh	kamelan movafegh	kamelan movafegh	kamelan movafegh	kamelan movafegh	kamelan movafegh	kamelan movafegh	kamelan movafegh	ta hododi	kamelan movafegh	kamelan movafegh
282	20	mard	mojarad	97	tork	eslam	shie	shahr	khabgah	academic	academic	karmand	karmand	4	bishtar az myangin	kamelan movafegh	movafegh	kamelan mokhalefam	kamelan mokhalefam	ta hododi	ta hododi	ta hododi	mokhalefam	mokhalefam	mokhalefam	mokhalefam	ta hododi	mokhalefam	movafegh	kamelan movafegh	movafegh	ta hododi	movafegh	ta hododi	ta hododi	movafegh	mokhalefam	kamelan mokhalefam	mokhalefam	movafegh	movafegh	movafegh	movafegh	movafegh	movafegh	movafegh	movafegh	movafegh	movafegh
283	19	mard	mojarad	97	fars	eslam	shie	roosta	khabgah	diplom	diplom	azad	khanedar	6	myangin	movafegh	kamelan mokhalefam	ta hododi	kamelan mokhalefam	ta hododi	ta hododi	mokhalefam	ta hododi	ta hododi	ta hododi	mokhalefam	mokhalefam	ta hododi	ta hododi	ta hododi	movafegh	kamelan mokhalefam	mokhalefam	ta hododi	ta hododi	ta hododi	mokhalefam	kamelan mokhalefam	mokhalefam	movafegh	movafegh	movafegh	movafegh	movafegh	movafegh	movafegh	movafegh	movafegh	movafegh
284	19	mard	mojarad	97	fars	eslam	shie	shahr	khabgah	academic	academic	azad	azad	3	myangin	ta hododi	ta hododi	kamelan mokhalefam	ta hododi	kamelan mokhalefam	kamelan mokhalefam	ta hododi	kamelan movafegh	ta hododi	ta hododi	ta hododi	ta hododi	kamelan mokhalefam	ta hododi	ta hododi	ta hododi	kamelan mokhalefam	kamelan mokhalefam	kamelan mokhalefam	kamelan mokhalefam	movafegh	ta hododi	ta hododi	ta hododi	ta hododi	ta hododi	ta hododi	ta hododi	ta hododi	ta hododi	ta hododi	movafegh	movafegh	movafegh
285	20	mard	mojarad	96	kord	eslam	shie	shahr	khabgah	academic	academic	karmand	khanedar	4	myangin	kamelan movafegh	mokhalefam	mokhalefam	ta hododi	movafegh	mokhalefam	movafegh	kamelan movafegh	kamelan movafegh	kamelan movafegh	ta hododi	ta hododi	mokhalefam	movafegh	movafegh	movafegh	mokhalefam	mokhalefam	mokhalefam	mokhalefam	ta hododi	kamelan movafegh	kamelan movafegh	kamelan movafegh	kamelan movafegh	kamelan movafegh	kamelan movafegh	movafegh	ta hododi	ta hododi	ta hododi	ta hododi	movafegh	kamelan movafegh
286	23	mard	mojarad	97	kord	eslam	shie	shahr	khabgah	academic	diplom	karmand	khanedar	5	myangin	ta hododi	movafegh	kamelan mokhalefam	ta hododi	kamelan mokhalefam	mokhalefam	ta hododi	kamelan movafegh	movafegh	movafegh	ta hododi	movafegh	ta hododi	mokhalefam	ta hododi	movafegh	mokhalefam	kamelan mokhalefam	kamelan mokhalefam	kamelan mokhalefam	movafegh	ta hododi	kamelan movafegh	movafegh	ta hododi	kamelan movafegh	mokhalefam	mokhalefam	ta hododi	ta hododi	mokhalefam	ta hododi	ta hododi	kamelan movafegh
287	21	mard	mojarad	97	fars	eslam	shie	shahr	khabgah	academic	diplom	karmand	khanedar	4	myangin	kamelan movafegh	ta hododi	kamelan movafegh	ta hododi	movafegh	kamelan mokhalefam	movafegh	ta hododi	ta hododi	movafegh	mokhalefam	ta hododi	kamelan mokhalefam	ta hododi	movafegh	kamelan movafegh	kamelan mokhalefam	mokhalefam	kamelan mokhalefam	kamelan mokhalefam	kamelan movafegh	mokhalefam	kamelan movafegh	mokhalefam	mokhalefam	kamelan movafegh	ta hododi	ta hododi	kamelan movafegh	kamelan movafegh	kamelan movafegh	ta hododi	kamelan movafegh	kamelan movafegh
288	19	mard	mojarad	97	tork	eslam	shie	shahr	khabgah	diplom	diplom	karmand	khanedar	4	myangin	kamelan movafegh	ta hododi	kamelan mokhalefam	kamelan mokhalefam	ta hododi	kamelan mokhalefam	movafegh	kamelan movafegh	kamelan movafegh	movafegh	ta hododi	ta hododi	ta hododi	ta hododi	ta hododi	kamelan movafegh	mokhalefam	mokhalefam	ta hododi	ta hododi	movafegh	kamelan movafegh	movafegh	ta hododi	ta hododi	movafegh	kamelan movafegh	kamelan movafegh	kamelan movafegh	kamelan movafegh	kamelan movafegh	ta hododi	kamelan movafegh	kamelan movafegh
289	19	mard	mojarad	97	tork	eslam	shie	shahr	khabgah	diplom	diplom	azad	khanedar	4	myangin	kamelan movafegh	movafegh	kamelan mokhalefam	movafegh	ta hododi	kamelan mokhalefam	kamelan movafegh	movafegh	movafegh	ta hododi	mokhalefam	mokhalefam	ta hododi	mokhalefam	kamelan movafegh	movafegh	kamelan mokhalefam	kamelan mokhalefam	kamelan mokhalefam	kamelan mokhalefam	kamelan mokhalefam	kamelan movafegh	mokhalefam	kamelan movafegh	kamelan movafegh	ta hododi	ta hododi	ta hododi	ta hododi	mokhalefam	kamelan mokhalefam	kamelan mokhalefam	kamelan mokhalefam	kamelan mokhalefam
290	21	mard	mojarad	97	tork	eslam	shie	shahr	khabgah	academic	academic	karmand	khanedar	4	myangin	kamelan movafegh	ta hododi	mokhalefam	ta hododi	ta hododi	mokhalefam	movafegh	kamelan movafegh	ta hododi	kamelan movafegh	mokhalefam	movafegh	ta hododi	ta hododi	kamelan movafegh	kamelan movafegh	ta hododi	ta hododi	ta hododi	kamelan mokhalefam	kamelan movafegh	kamelan movafegh	kamelan movafegh	kamelan movafegh	kamelan movafegh	kamelan movafegh	kamelan movafegh	kamelan movafegh	kamelan movafegh	kamelan movafegh	ta hododi	movafegh	kamelan mokhalefam	ta hododi
291	21	zan	motahe	95	tork	eslam	shie	shahr	khanevade	diplom	diplom	karmand	khanedar	4	myangin	movafegh	mokhalefam	kamelan mokhalefam	mokhalefam	movafegh	mokhalefam	movafegh	movafegh	movafegh	ta hododi	mokhalefam	ta hododi	movafegh	ta hododi	movafegh	ta hododi	ta hododi	mokhalefam	mokhalefam	ta hododi	movafegh	kamelan movafegh	movafegh	movafegh	movafegh	movafegh	ta hododi	ta hododi	ta hododi	ta hododi	mokhalefam	movafegh	movafegh	movafegh
292	23	mard	mojarad	96	tork	eslam	shie	shahr	khabgah	academic	diplom	bazneshaste	khanedar	3	bishtar az myangin	movafegh	movafegh	kamelan mokhalefam	movafegh	ta hododi	mokhalefam	ta hododi	movafegh	movafegh	ta hododi	ta hododi	ta hododi	ta hododi	ta hododi	kamelan movafegh	kamelan mokhalefam	mokhalefam	kamelan mokhalefam	mokhalefam	ta hododi	ta hododi	movafegh	movafegh	movafegh	kamelan movafegh	movafegh	mokhalefam	mokhalefam	movafegh	movafegh	ta hododi	movafegh	movafegh	movafegh
293	19	mard	mojarad	97	tork	eslam	shie	shahr	khabgah	diplom	diplom	azad	khanedar	4	bishtar az myangin	ta hododi	ta hododi	movafegh	movafegh	ta hododi	mokhalefam	ta hododi	movafegh	ta hododi	ta hododi	movafegh	kamelan movafegh	ta hododi	movafegh	ta hododi	movafegh	ta hododi	mokhalefam	kamelan mokhalefam	mokhalefam	movafegh	movafegh	movafegh	movafegh	movafegh	kamelan movafegh	movafegh	kamelan movafegh	kamelan movafegh	movafegh	movafegh	movafegh	movafegh	movafegh
294	21	mard	mojarad	97	tork	eslam	shie	roosta	khabgah	diplom	diplom	azad	khanedar	4	kamtar az myangin	kamelan movafegh	movafegh	movafegh	ta hododi	movafegh	kamelan mokhalefam	kamelan movafegh	kamelan movafegh	movafegh	movafegh	ta hododi	ta hododi	mokhalefam	ta hododi	ta hododi	movafegh	kamelan mokhalefam	mokhalefam	mokhalefam	mokhalefam	ta hododi	ta hododi	kamelan movafegh	ta hododi	ta hododi	kamelan movafegh	ta hododi	ta hododi	kamelan movafegh	kamelan movafegh	kamelan movafegh	ta hododi	kamelan movafegh	kamelan movafegh
295	22	mard	mojarad	96	tork	eslam	shie	shahr	khabgah	diplom	diplom	bazneshaste	khanedar	5	myangin	ta hododi	ta hododi	ta hododi	ta hododi	ta hododi	mokhalefam	ta hododi	movafegh	ta hododi	ta hododi	mokhalefam	ta hododi	ta hododi	ta hododi	ta hododi	ta hododi	mokhalefam	ta hododi	mokhalefam	mokhalefam	ta hododi	ta hododi	movafegh	movafegh	movafegh	kamelan movafegh	ta hododi	ta hododi	ta hododi	ta hododi	ta hododi	ta hododi	kamelan movafegh	mokhalefam
296	21	mard	mojarad	96	tork	eslam	shie	shahr	khabgah	diplom	diplom	azad	khanedar	3	myangin	movafegh	ta hododi	ta hododi	mokhalefam	ta hododi	ta hododi	ta hododi	ta hododi	mokhalefam	ta hododi	mokhalefam	mokhalefam	ta hododi	movafegh	movafegh	ta hododi	ta hododi	ta hododi	ta hododi	ta hododi	ta hododi	ta hododi	ta hododi	ta hododi	ta hododi	kamelan movafegh	kamelan movafegh	ta hododi	mokhalefam	ta hododi	movafegh	movafegh	ta hododi	kamelan mokhalefam
297	21	mard	mojarad	96	tork	eslam	shie	shahr	khabgah	diplom	diplom	azad	khanedar	4	myangin	movafegh	ta hododi	ta hododi	mokhalefam	ta hododi	movafegh	movafegh	ta hododi	ta hododi	ta hododi	ta hododi	movafegh	movafegh	movafegh	movafegh	ta hododi	mokhalefam	kamelan movafegh	kamelan movafegh	ta hododi	movafegh	movafegh	movafegh	movafegh	kamelan movafegh	kamelan movafegh	kamelan movafegh	kamelan movafegh	kamelan movafegh	ta hododi	ta hododi	ta hododi	movafegh	ta hododi
298	21	mard	mojarad	97	tork	eslam	shie	shahr	khabgah	academic	academic	karmand	karmand	4	myangin	kamelan movafegh	ta hododi	ta hododi	ta hododi	kamelan movafegh	mokhalefam	movafegh	ta hododi	ta hododi	movafegh	kamelan mokhalefam	ta hododi	ta hododi	movafegh	kamelan movafegh	ta hododi	mokhalefam	ta hododi	ta hododi	ta hododi	movafegh	ta hododi	movafegh	ta hododi	movafegh	movafegh	movafegh	movafegh	kamelan movafegh	kamelan movafegh	ta hododi	movafegh	mokhalefam	ta hododi
299	19	mard	mojarad	97	tork	eslam	shie	shahr	khabgah	academic	diplom	azad	khanedar	5	bishtar az myangin	kamelan movafegh	ta hododi	ta hododi	movafegh	kamelan movafegh	kamelan mokhalefam	kamelan movafegh	ta hododi	movafegh	kamelan movafegh	mokhalefam	ta hododi	ta hododi	movafegh	movafegh	movafegh	mokhalefam	mokhalefam	ta hododi	mokhalefam	movafegh	ta hododi	ta hododi	ta hododi	kamelan movafegh	kamelan movafegh	movafegh	movafegh	kamelan movafegh	movafegh	ta hododi	movafegh	ta hododi	ta hododi
300	23	mard	mojarad	95	kord	eslam	shie	shahr	khabgah	diplom	diplom	azad	khanedar	4	myangin	ta hododi	ta hododi	mokhalefam	movafegh	ta hododi	mokhalefam	ta hododi	ta hododi	ta hododi	ta hododi	ta hododi	ta hododi	ta hododi	ta hododi	movafegh	movafegh	ta hododi	mokhalefam	ta hododi	mokhalefam	movafegh	movafegh	movafegh	movafegh	movafegh	kamelan movafegh	ta hododi	ta hododi	movafegh	ta hododi	ta hododi	movafegh	movafegh	movafegh
301	19	mard	mojarad	97	kord	eslam	shie	shahr	khanevade	diplom	academic	karmand	karmand	5	kamtar az myangin	kamelan movafegh	ta hododi	mokhalefam	ta hododi	movafegh	ta hododi	movafegh	ta hododi	ta hododi	ta hododi	ta hododi	ta hododi	movafegh	ta hododi	movafegh	movafegh	mokhalefam	ta hododi	ta hododi	movafegh	movafegh	mokhalefam	ta hododi	mokhalefam	mokhalefam	movafegh	ta hododi	ta hododi	movafegh	movafegh	movafegh	movafegh	movafegh	movafegh
302	20	mard	mojarad	97	kord	eslam	shie	shahr	khabgah	diplom	diplom	azad	khanedar	5	kamtar az myangin	movafegh	ta hododi	ta hododi	kamelan mokhalefam	kamelan movafegh	ta hododi	kamelan movafegh	kamelan movafegh	ta hododi	mokhalefam	ta hododi	mokhalefam	movafegh	movafegh	kamelan movafegh	ta hododi	mokhalefam	ta hododi	ta hododi	ta hododi	ta hododi	kamelan movafegh	movafegh	movafegh	kamelan movafegh	ta hododi	kamelan movafegh	movafegh	movafegh	kamelan movafegh	kamelan mokhalefam	ta hododi	movafegh	kamelan mokhalefam
303	19	mard	mojarad	97	tork	eslam	shie	shahr	khabgah	diplom	diplom	azad	khanedar	5	myangin	movafegh	ta hododi	kamelan mokhalefam	movafegh	kamelan movafegh	mokhalefam	ta hododi	kamelan movafegh	ta hododi	ta hododi	kamelan mokhalefam	kamelan mokhalefam	ta hododi	mokhalefam	ta hododi	ta hododi	kamelan mokhalefam	kamelan mokhalefam	ta hododi	mokhalefam	kamelan movafegh	kamelan movafegh	kamelan movafegh	kamelan movafegh	movafegh	movafegh	ta hododi	movafegh	kamelan movafegh	ta hododi	kamelan mokhalefam	ta hododi	ta hododi	movafegh
304	24	mard	mojarad	95	kord	eslam	shie	roosta	khanevade	diplom	diplom	azad	khanedar	3	myangin	ta hododi	ta hododi	ta hododi	ta hododi	movafegh	mokhalefam	movafegh	movafegh	ta hododi	movafegh	ta hododi	ta hododi	ta hododi	movafegh	kamelan movafegh	movafegh	ta hododi	ta hododi	ta hododi	ta hododi	ta hododi	movafegh	movafegh	movafegh	movafegh	movafegh	ta hododi	ta hododi	kamelan movafegh	movafegh	ta hododi	ta hododi	mokhalefam	ta hododi
305	21	mard	mojarad	95	kord	eslam	soni	shahr	khabgah	diplom	diplom	azad	khanedar	6	myangin	movafegh	kamelan movafegh	kamelan mokhalefam	movafegh	ta hododi	kamelan mokhalefam	ta hododi	kamelan movafegh	kamelan movafegh	kamelan movafegh	ta hododi	movafegh	mokhalefam	ta hododi	ta hododi	kamelan movafegh	mokhalefam	kamelan mokhalefam	kamelan mokhalefam	kamelan mokhalefam	movafegh	kamelan movafegh	ta hododi	kamelan movafegh	kamelan movafegh	kamelan movafegh	ta hododi	mokhalefam	movafegh	movafegh	movafegh	ta hododi	ta hododi	movafegh
306	20	zan	mojarad	97	tork	eslam	shie	shahr	khabgah	diplom	diplom	azad	khanedar	4	myangin	movafegh	ta hododi	kamelan mokhalefam	mokhalefam	ta hododi	kamelan mokhalefam	ta hododi	kamelan movafegh	kamelan movafegh	movafegh	ta hododi	ta hododi	ta hododi	ta hododi	ta hododi	movafegh	mokhalefam	kamelan mokhalefam	kamelan mokhalefam	kamelan mokhalefam	ta hododi	ta hododi	ta hododi	ta hododi	ta hododi	ta hododi	ta hododi	ta hododi	ta hododi	ta hododi	ta hododi	movafegh	movafegh	ta hododi
307	20	zan	mojarad	95	tork	eslam	shie	shahr	khabgah	academic	diplom	bazneshaste	khanedar	4	myangin	ta hododi	ta hododi	kamelan mokhalefam	ta hododi	ta hododi	kamelan mokhalefam	ta hododi	kamelan movafegh	kamelan movafegh	movafegh	ta hododi	ta hododi	mokhalefam	ta hododi	movafegh	movafegh	kamelan mokhalefam	mokhalefam	ta hododi	mokhalefam	ta hododi	kamelan movafegh	movafegh	kamelan movafegh	kamelan movafegh	kamelan movafegh	movafegh	movafegh	movafegh	movafegh	movafegh	movafegh	ta hododi	movafegh
308	21	zan	mojarad	95	tork	eslam	shie	shahr	khabgah	academic	academic	azad	khanedar	6	myangin	kamelan movafegh	kamelan mokhalefam	mokhalefam	kamelan mokhalefam	kamelan movafegh	kamelan mokhalefam	kamelan movafegh	kamelan movafegh	kamelan movafegh	kamelan movafegh	ta hododi	movafegh	ta hododi	kamelan mokhalefam	kamelan movafegh	kamelan movafegh	ta hododi	kamelan mokhalefam	kamelan mokhalefam	ta hododi	mokhalefam	kamelan movafegh	kamelan movafegh	kamelan movafegh	kamelan movafegh	kamelan movafegh	kamelan movafegh	kamelan mokhalefam	ta hododi	ta hododi	kamelan movafegh	ta hododi	kamelan movafegh	kamelan movafegh
309	19	zan	mojarad	97	kord	eslam	shie	shahr	khabgah	academic	academic	karmand	karmand	4	myangin	movafegh	movafegh	kamelan mokhalefam	movafegh	kamelan mokhalefam	kamelan mokhalefam	kamelan mokhalefam	kamelan movafegh	kamelan movafegh	kamelan movafegh	ta hododi	ta hododi	kamelan mokhalefam	mokhalefam	ta hododi	kamelan movafegh	kamelan mokhalefam	kamelan mokhalefam	kamelan mokhalefam	kamelan mokhalefam	movafegh	kamelan movafegh	kamelan movafegh	kamelan movafegh	kamelan movafegh	kamelan movafegh	kamelan movafegh	kamelan movafegh	kamelan movafegh	mokhalefam	ta hododi	ta hododi	kamelan mokhalefam	kamelan movafegh
310	20	zan	mojarad	96	kord	eslam	soni	shahr	khabgah	diplom	bisavad	azad	khanedar	8	myangin	ta hododi	kamelan mokhalefam	movafegh	kamelan mokhalefam	movafegh	mokhalefam	ta hododi	movafegh	kamelan movafegh	movafegh	mokhalefam	ta hododi	mokhalefam	movafegh	kamelan movafegh	movafegh	mokhalefam	kamelan mokhalefam	kamelan mokhalefam	kamelan mokhalefam	movafegh	ta hododi	movafegh	movafegh	movafegh	kamelan movafegh	ta hododi	ta hododi	ta hododi	ta hododi	mokhalefam	ta hododi	kamelan movafegh	kamelan movafegh
311	21	zan	mojarad	96	kord	eslam	soni	shahr	khabgah	diplom	bisavad	azad	khanedar	4	myangin	ta hododi	kamelan mokhalefam	kamelan movafegh	ta hododi	kamelan movafegh	mokhalefam	mokhalefam	movafegh	kamelan movafegh	kamelan movafegh	ta hododi	ta hododi	ta hododi	kamelan movafegh	kamelan movafegh	kamelan movafegh	kamelan mokhalefam	kamelan mokhalefam	mokhalefam	kamelan mokhalefam	movafegh	kamelan movafegh	movafegh	movafegh	movafegh	kamelan movafegh	ta hododi	ta hododi	ta hododi	ta hododi	mokhalefam	ta hododi	kamelan mokhalefam	movafegh
312	21	zan	mojarad	96	kord	eslam	shie	shahr	khabgah	diplom	diplom	bazneshaste	khanedar	5	myangin	kamelan movafegh	ta hododi	kamelan mokhalefam	kamelan movafegh	mokhalefam	mokhalefam	movafegh	kamelan movafegh	kamelan movafegh	kamelan movafegh	ta hododi	ta hododi	ta hododi	ta hododi	ta hododi	ta hododi	ta hododi	ta hododi	ta hododi	ta hododi	movafegh	kamelan movafegh	kamelan movafegh	kamelan movafegh	kamelan movafegh	kamelan movafegh	ta hododi	ta hododi	ta hododi	ta hododi	ta hododi	ta hododi	ta hododi	mokhalefam
313	20	zan	mojarad	96	tork	eslam	shie	shahr	khabgah	academic	academic	bazneshaste	karmand	4	myangin	kamelan movafegh	movafegh	mokhalefam	ta hododi	movafegh	ta hododi	movafegh	movafegh	movafegh	movafegh	ta hododi	ta hododi	movafegh	ta hododi	ta hododi	movafegh	ta hododi	mokhalefam	mokhalefam	mokhalefam	ta hododi	movafegh	ta hododi	ta hododi	ta hododi	kamelan movafegh	ta hododi	ta hododi	movafegh	ta hododi	ta hododi	movafegh	ta hododi	movafegh
314	20	zan	mojarad	95	tork	eslam	shie	shahr	khabgah	diplom	academic	karmand	khanedar	4	myangin	movafegh	movafegh	kamelan mokhalefam	ta hododi	mokhalefam	kamelan mokhalefam	mokhalefam	kamelan movafegh	kamelan movafegh	kamelan movafegh	ta hododi	movafegh	mokhalefam	movafegh	movafegh	kamelan movafegh	ta hododi	kamelan mokhalefam	kamelan mokhalefam	kamelan mokhalefam	movafegh	kamelan movafegh	kamelan movafegh	kamelan movafegh	kamelan movafegh	kamelan movafegh	kamelan movafegh	kamelan movafegh	kamelan movafegh	kamelan movafegh	kamelan movafegh	ta hododi	movafegh	kamelan movafegh
315	22	zan	mojarad	95	tork	eslam	shie	shahr	khabgah	diplom	academic	bazneshaste	bazneshaste	4	myangin	movafegh	ta hododi	kamelan mokhalefam	ta hododi	ta hododi	kamelan mokhalefam	ta hododi	kamelan movafegh	kamelan movafegh	kamelan movafegh	ta hododi	ta hododi	ta hododi	ta hododi	ta hododi	kamelan movafegh	mokhalefam	mokhalefam	mokhalefam	mokhalefam	ta hododi	ta hododi	movafegh	ta hododi	ta hododi	movafegh	kamelan movafegh	kamelan movafegh	movafegh	movafegh	kamelan movafegh	ta hododi	ta hododi	ta hododi
316	22	zan	mojarad	95	kord	eslam	shie	shahr	khabgah	academic	academic	karmand	karmand	6	myangin	movafegh	movafegh	kamelan mokhalefam	mokhalefam	mokhalefam	mokhalefam	mokhalefam	movafegh	ta hododi	ta hododi	kamelan mokhalefam	mokhalefam	mokhalefam	ta hododi	kamelan movafegh	ta hododi	ta hododi	ta hododi	ta hododi	ta hododi	ta hododi	ta hododi	movafegh	ta hododi	ta hododi	movafegh	kamelan movafegh	kamelan movafegh	kamelan movafegh	movafegh	kamelan movafegh	ta hododi	movafegh	kamelan movafegh
317	22	zan	mojarad	95	tork	eslam	shie	shahr	khanevade	diplom	diplom	azad	khanedar	4	myangin	ta hododi	ta hododi	ta hododi	mokhalefam	ta hododi	mokhalefam	ta hododi	kamelan movafegh	movafegh	ta hododi	ta hododi	ta hododi	ta hododi	ta hododi	ta hododi	ta hododi	mokhalefam	ta hododi	ta hododi	ta hododi	ta hododi	movafegh	movafegh	movafegh	movafegh	movafegh	ta hododi	ta hododi	ta hododi	ta hododi	ta hododi	movafegh	ta hododi	movafegh
318	22	zan	mojarad	96	tork	eslam	shie	roosta	khabgah	bisavad	bisavad	karegar	khanedar		myangin	kamelan movafegh	mokhalefam	kamelan mokhalefam	mokhalefam	ta hododi	ta hododi	ta hododi	ta hododi	ta hododi	ta hododi	kamelan mokhalefam	ta hododi	movafegh	mokhalefam	mokhalefam	mokhalefam	mokhalefam	movafegh	ta hododi	ta hododi	mokhalefam	kamelan movafegh	ta hododi	kamelan movafegh	kamelan movafegh	ta hododi	movafegh	movafegh	mokhalefam	kamelan movafegh	ta hododi	ta hododi	ta hododi	kamelan movafegh
319	20	zan	mojarad	96	tork	eslam	shie	shahr	khabgah	academic	diplom	bazneshaste	khanedar	4	myangin	ta hododi	ta hododi	ta hododi	mokhalefam	kamelan movafegh	ta hododi	kamelan movafegh	ta hododi	ta hododi	ta hododi	mokhalefam	mokhalefam	movafegh	ta hododi	ta hododi	ta hododi	mokhalefam	mokhalefam	ta hododi	ta hododi	ta hododi	movafegh	movafegh	ta hododi	ta hododi	ta hododi	movafegh	mokhalefam	ta hododi	ta hododi	ta hododi	movafegh	ta hododi	mokhalefam
320	22	zan	mojarad	96	tork	eslam	shie	shahr	khanevade	academic	academic	karmand	karmand	4	myangin	movafegh	ta hododi	ta hododi	kamelan mokhalefam	kamelan movafegh	kamelan mokhalefam	kamelan movafegh	kamelan movafegh	movafegh	movafegh	mokhalefam	ta hododi	movafegh	kamelan movafegh	kamelan movafegh	movafegh	kamelan mokhalefam	ta hododi	kamelan mokhalefam	ta hododi	movafegh	movafegh	movafegh	kamelan movafegh	ta hododi	kamelan movafegh	ta hododi	ta hododi	kamelan mokhalefam	kamelan mokhalefam	ta hododi	ta hododi	kamelan mokhalefam	kamelan mokhalefam
321	21	zan	mojarad	96	tork	eslam	shie	shahr	khabgah	diplom	diplom	azad	khanedar	5	myangin	movafegh	ta hododi	mokhalefam	mokhalefam	kamelan mokhalefam	mokhalefam	kamelan movafegh	kamelan movafegh	kamelan movafegh	kamelan movafegh	ta hododi	movafegh	kamelan mokhalefam	ta hododi	ta hododi	ta hododi	kamelan mokhalefam	kamelan mokhalefam	kamelan mokhalefam	kamelan mokhalefam	mokhalefam	kamelan movafegh	movafegh	kamelan movafegh	kamelan movafegh	movafegh	movafegh	movafegh	movafegh	ta hododi	movafegh	ta hododi	kamelan mokhalefam	kamelan mokhalefam
322	22	zan	mojarad	96	tork	eslam	shie	shahr	khabgah	diplom	bisavad	bazneshaste	khanedar	6	myangin	ta hododi	movafegh	ta hododi	ta hododi	ta hododi	kamelan mokhalefam	ta hododi	kamelan movafegh	kamelan movafegh	movafegh	ta hododi	ta hododi	ta hododi	ta hododi	ta hododi	movafegh	mokhalefam	mokhalefam	mokhalefam	mokhalefam	movafegh	movafegh	kamelan movafegh	movafegh	movafegh	movafegh	ta hododi	movafegh	ta hododi	movafegh	ta hododi	movafegh	mokhalefam	mokhalefam
323	21	zan	mojarad	96	tork	eslam	shie	shahr	khabgah	diplom	diplom	bazneshaste	khanedar	4	myangin	movafegh	ta hododi	ta hododi	ta hododi	movafegh	kamelan mokhalefam	movafegh	ta hododi	movafegh	movafegh	ta hododi	ta hododi	mokhalefam	kamelan movafegh	movafegh	movafegh	kamelan mokhalefam	mokhalefam	kamelan mokhalefam	kamelan mokhalefam	ta hododi	movafegh	ta hododi	ta hododi	ta hododi	movafegh	ta hododi	mokhalefam	movafegh	movafegh	kamelan movafegh	ta hododi	kamelan mokhalefam	kamelan mokhalefam
324	21	zan	mojarad	95	tork	eslam	soni	shahr	khabgah	diplom	diplom	azad	khanedar	4	kamtar az myangin	kamelan mokhalefam	ta hododi	kamelan mokhalefam	kamelan movafegh	kamelan mokhalefam	ta hododi	ta hododi	ta hododi	kamelan movafegh	movafegh	ta hododi	movafegh	ta hododi	ta hododi	movafegh	movafegh	kamelan mokhalefam	kamelan mokhalefam	ta hododi	ta hododi	movafegh	kamelan movafegh	movafegh	kamelan movafegh	kamelan movafegh	kamelan movafegh	ta hododi	ta hododi	ta hododi	ta hododi	kamelan mokhalefam	ta hododi	ta hododi	kamelan movafegh
325	20	zan	mojarad	95	kord	eslam	soni	shahr	khabgah	academic	diplom	karmand	khanedar	5	kamtar az myangin	kamelan movafegh	ta hododi	movafegh	mokhalefam	ta hododi	mokhalefam	ta hododi	kamelan movafegh	kamelan movafegh	kamelan movafegh	kamelan mokhalefam	kamelan movafegh	ta hododi	movafegh	kamelan mokhalefam	movafegh	mokhalefam	mokhalefam	mokhalefam	mokhalefam	kamelan movafegh	movafegh	movafegh	ta hododi	ta hododi	kamelan movafegh	ta hododi	ta hododi	mokhalefam	mokhalefam	mokhalefam	ta hododi	mokhalefam	kamelan mokhalefam
326	23	zan	mojarad	95	kord	eslam	soni	shahr	khabgah	diplom	diplom	azad	khanedar	6	kamtar az myangin	kamelan movafegh	kamelan mokhalefam	kamelan movafegh	kamelan mokhalefam	kamelan movafegh	movafegh	kamelan movafegh	movafegh	movafegh	kamelan movafegh	ta hododi	ta hododi	movafegh	ta hododi	movafegh	mokhalefam	mokhalefam	ta hododi	ta hododi	ta hododi	kamelan movafegh	movafegh	kamelan movafegh	kamelan movafegh	kamelan movafegh	kamelan movafegh	movafegh	ta hododi	ta hododi	ta hododi	ta hododi	movafegh	movafegh	kamelan movafegh
327	22	zan	mojarad	95	kord	eslam	soni	shahr	khabgah	diplom	bisavad	bazneshaste	khanedar	6	myangin	kamelan movafegh	kamelan mokhalefam	kamelan movafegh	kamelan mokhalefam	kamelan movafegh	movafegh	kamelan movafegh	movafegh	movafegh	kamelan movafegh	ta hododi	ta hododi	movafegh	ta hododi	movafegh	mokhalefam	mokhalefam	ta hododi	ta hododi	ta hododi	kamelan movafegh	movafegh	kamelan movafegh	kamelan movafegh	kamelan movafegh	kamelan movafegh	movafegh	ta hododi	ta hododi	ta hododi	ta hododi	movafegh	movafegh	kamelan movafegh
328	20	zan	mojarad	96	tork	eslam	shie	shahr	khabgah	diplom	diplom	azad	khanedar	4	kamtar az myangin	movafegh	ta hododi	kamelan mokhalefam	ta hododi	ta hododi	kamelan mokhalefam	movafegh	movafegh	ta hododi	movafegh	ta hododi	ta hododi	ta hododi	ta hododi	movafegh	movafegh	mokhalefam	mokhalefam	mokhalefam	mokhalefam	ta hododi	movafegh	ta hododi	movafegh	movafegh	ta hododi	ta hododi	ta hododi	ta hododi	movafegh	ta hododi	ta hododi	kamelan mokhalefam	movafegh
329	19	zan	mojarad	96	tork	eslam	shie	shahr	khabgah	diplom	diplom	azad	khanedar	5	kamtar az myangin	movafegh	ta hododi	ta hododi	ta hododi	movafegh	ta hododi	ta hododi	movafegh	ta hododi	movafegh	mokhalefam	mokhalefam	ta hododi	ta hododi	movafegh	kamelan movafegh	mokhalefam	mokhalefam	kamelan mokhalefam	mokhalefam	ta hododi	movafegh	ta hododi	movafegh	movafegh	movafegh	ta hododi	ta hododi	ta hododi	movafegh	kamelan mokhalefam	movafegh	kamelan mokhalefam	ta hododi
330	20	zan	mojarad	96	tork	eslam	shie	shahr	khabgah	diplom	diplom	azad	khanedar	4	kamtar az myangin	movafegh	ta hododi	ta hododi	ta hododi	movafegh	ta hododi	ta hododi	movafegh	ta hododi	movafegh	ta hododi	ta hododi	ta hododi	ta hododi	movafegh	ta hododi	mokhalefam	mokhalefam	mokhalefam	mokhalefam	ta hododi	movafegh	ta hododi	movafegh	movafegh	ta hododi	mokhalefam	ta hododi	ta hododi	mokhalefam	kamelan mokhalefam	movafegh	kamelan mokhalefam	ta hododi
331	23	zan	mojarad	95	tork	eslam	shie	shahr	khabgah	diplom	diplom	karmand	karmand	5	myangin	kamelan movafegh	ta hododi	ta hododi	ta hododi	ta hododi	mokhalefam	ta hododi	movafegh	kamelan movafegh	kamelan movafegh	ta hododi	movafegh	ta hododi	movafegh	kamelan movafegh	kamelan movafegh	ta hododi	kamelan mokhalefam	mokhalefam	kamelan mokhalefam	movafegh	movafegh	movafegh	kamelan movafegh	kamelan movafegh	kamelan movafegh	kamelan movafegh	kamelan movafegh	movafegh	movafegh	movafegh	ta hododi	ta hododi	movafegh
332	23	zan	mojarad	95	tork	eslam	shie	shahr	khabgah	diplom	academic	karegar	karmand		kamtar az myangin	mokhalefam	mokhalefam	ta hododi	kamelan mokhalefam	mokhalefam	mokhalefam	ta hododi	ta hododi	ta hododi	movafegh	ta hododi	ta hododi	ta hododi	ta hododi	ta hododi	ta hododi	ta hododi	ta hododi	ta hododi	mokhalefam	ta hododi	movafegh	movafegh	ta hododi	movafegh	movafegh	ta hododi	ta hododi	ta hododi	ta hododi	ta hododi	movafegh	ta hododi	ta hododi
333	21	zan	mojarad	95	tork	sayer	shie	shahr	khabgah	diplom	diplom	azad	khanedar	6	myangin	ta hododi	ta hododi	movafegh	ta hododi	kamelan mokhalefam	mokhalefam	mokhalefam	movafegh	movafegh	movafegh	mokhalefam	mokhalefam	kamelan mokhalefam	ta hododi	kamelan movafegh	ta hododi	kamelan mokhalefam	mokhalefam	kamelan mokhalefam	kamelan mokhalefam	ta hododi	kamelan movafegh	kamelan movafegh	kamelan movafegh	kamelan movafegh	mokhalefam	mokhalefam	mokhalefam	ta hododi	ta hododi	ta hododi	ta hododi	kamelan movafegh	mokhalefam
334	21	zan	mojarad	95	tork	sayer	shie	shahr	khabgah	diplom	diplom	azad	khanedar	7	myangin	ta hododi	ta hododi	movafegh	ta hododi	kamelan mokhalefam	mokhalefam	mokhalefam	movafegh	movafegh	movafegh	mokhalefam	mokhalefam	kamelan mokhalefam	ta hododi	kamelan movafegh	ta hododi	kamelan mokhalefam	mokhalefam	kamelan mokhalefam	kamelan mokhalefam	ta hododi	kamelan movafegh	kamelan movafegh	kamelan movafegh	kamelan movafegh	mokhalefam	mokhalefam	mokhalefam	ta hododi	ta hododi	ta hododi	ta hododi	kamelan movafegh	mokhalefam
335	23	zan	mojarad	95	tork	eslam	shie	shahr	khabgah	academic	diplom	karmand	khanedar	5	kamtar az myangin	kamelan movafegh	ta hododi	mokhalefam	mokhalefam	movafegh	mokhalefam	movafegh	ta hododi	ta hododi	ta hododi	mokhalefam	ta hododi	ta hododi	ta hododi	kamelan movafegh	ta hododi	kamelan mokhalefam	mokhalefam	ta hododi	ta hododi	ta hododi	movafegh	ta hododi	movafegh	movafegh	mokhalefam	movafegh	movafegh	ta hododi	movafegh	movafegh	movafegh	movafegh	movafegh
336	20	zan	mojarad	96	kord	eslam	shie	shahr	khabgah	bisavad	academic	bikar	khanedar	6	myangin	kamelan movafegh	movafegh	ta hododi	movafegh	movafegh	movafegh	ta hododi	movafegh	kamelan movafegh	kamelan movafegh	kamelan movafegh	kamelan movafegh	ta hododi	ta hododi	movafegh	movafegh	ta hododi	ta hododi	mokhalefam	mokhalefam	movafegh	kamelan movafegh	kamelan movafegh	movafegh	movafegh	movafegh	movafegh	movafegh	movafegh	ta hododi	ta hododi	ta hododi	kamelan movafegh	kamelan movafegh
337	21	zan	mojarad	96	tork	eslam	shie	shahr	khabgah	academic	diplom	karmand	khanedar	5	myangin	kamelan movafegh	ta hododi	mokhalefam	movafegh	movafegh	mokhalefam	ta hododi	movafegh	movafegh	movafegh	ta hododi	ta hododi	ta hododi	ta hododi	movafegh	ta hododi	mokhalefam	mokhalefam	mokhalefam	mokhalefam	ta hododi	mokhalefam	mokhalefam	mokhalefam	ta hododi	movafegh	mokhalefam	mokhalefam	mokhalefam	mokhalefam	mokhalefam	ta hododi	mokhalefam	ta hododi
338	22	zan	mojarad	95	tork	eslam	shie	shahr	khabgah	academic	diplom	karmand	khanedar	5	myangin	kamelan movafegh	ta hododi	kamelan mokhalefam	ta hododi	movafegh	kamelan mokhalefam	ta hododi	kamelan movafegh	kamelan movafegh	movafegh	ta hododi	ta hododi	ta hododi	ta hododi	kamelan movafegh	kamelan movafegh	ta hododi	mokhalefam	ta hododi	ta hododi	ta hododi	kamelan mokhalefam	ta hododi	kamelan mokhalefam	kamelan mokhalefam	movafegh	kamelan movafegh	kamelan movafegh	kamelan movafegh	kamelan movafegh	movafegh	ta hododi	kamelan movafegh	kamelan movafegh
339	21	zan	mojarad	97	tork	eslam	shie	shahr	khabgah	academic	diplom	karmand	bazneshaste	4	myangin	kamelan movafegh	ta hododi	ta hododi	ta hododi	movafegh	mokhalefam	movafegh	ta hododi	ta hododi	ta hododi	mokhalefam	ta hododi	ta hododi	ta hododi	kamelan movafegh	ta hododi	mokhalefam	ta hododi	ta hododi	mokhalefam	ta hododi	mokhalefam	ta hododi	ta hododi	ta hododi	kamelan movafegh	ta hododi	movafegh	kamelan movafegh	kamelan movafegh	movafegh	ta hododi	movafegh	kamelan movafegh
340	19	zan	mojarad	97	tork	eslam	shie	shahr	khabgah	academic	academic	karmand	karmand	4	myangin	movafegh	mokhalefam	movafegh	mokhalefam	ta hododi	mokhalefam	ta hododi	movafegh	movafegh	movafegh	ta hododi	ta hododi	ta hododi	mokhalefam	movafegh	movafegh	ta hododi	mokhalefam	mokhalefam	mokhalefam	ta hododi	ta hododi	ta hododi	ta hododi	movafegh	ta hododi	movafegh	movafegh	kamelan movafegh	kamelan movafegh	kamelan movafegh	ta hododi	movafegh	movafegh
341	22	zan	mojarad	95	tork	eslam	shie	roosta	khabgah	diplom	diplom	azad	khanedar	4	myangin	kamelan movafegh	kamelan movafegh	kamelan mokhalefam	ta hododi	ta hododi	kamelan mokhalefam	ta hododi	kamelan movafegh	kamelan movafegh	kamelan movafegh	mokhalefam	ta hododi	mokhalefam	ta hododi	ta hododi	kamelan movafegh	ta hododi	kamelan mokhalefam	kamelan mokhalefam	mokhalefam	kamelan movafegh	kamelan movafegh	kamelan movafegh	kamelan movafegh	kamelan movafegh	kamelan movafegh	kamelan movafegh	kamelan movafegh	kamelan movafegh	kamelan movafegh	kamelan movafegh	ta hododi	kamelan movafegh	kamelan movafegh
342	25	zan	mojarad	96	tork	eslam	shie	shahr	khabgah	diplom	diplom	azad	khanedar	4	myangin	ta hododi	movafegh	kamelan mokhalefam	ta hododi	mokhalefam	kamelan mokhalefam	mokhalefam	kamelan movafegh	kamelan movafegh	kamelan movafegh	ta hododi	ta hododi	ta hododi	kamelan movafegh	kamelan movafegh	kamelan movafegh	kamelan mokhalefam	kamelan mokhalefam	kamelan mokhalefam	kamelan mokhalefam	ta hododi	movafegh	movafegh	movafegh	movafegh	kamelan movafegh	mokhalefam	ta hododi	ta hododi	ta hododi	ta hododi	ta hododi	ta hododi	movafegh
343	20	zan	mojarad	95	tork	eslam	shie	shahr	khabgah	diplom	diplom	bazneshaste	khanedar	5	myangin	ta hododi	ta hododi	ta hododi	mokhalefam	mokhalefam	ta hododi	mokhalefam	movafegh	movafegh	movafegh	ta hododi	movafegh	ta hododi	ta hododi	ta hododi	movafegh	mokhalefam	mokhalefam	mokhalefam	ta hododi	movafegh	movafegh	movafegh	movafegh	movafegh	movafegh	ta hododi	ta hododi	mokhalefam	mokhalefam	kamelan mokhalefam	movafegh	ta hododi	movafegh
344	23	zan	mojarad	94	tork	eslam	shie	shahr	khabgah	diplom	diplom	azad	khanedar	5	myangin	ta hododi	movafegh	ta hododi	movafegh	movafegh	mokhalefam	ta hododi	kamelan movafegh	movafegh	movafegh	movafegh	ta hododi	ta hododi	movafegh	ta hododi	ta hododi	ta hododi	mokhalefam	ta hododi	ta hododi	movafegh	movafegh	movafegh	movafegh	movafegh	movafegh	movafegh	movafegh	ta hododi	ta hododi	mokhalefam	ta hododi	ta hododi	movafegh
345	21	zan	motahe	95	tork	eslam	shie	shahr	khabgah	diplom	diplom	bazneshaste	khanedar	4	myangin	movafegh	ta hododi	kamelan mokhalefam	mokhalefam	ta hododi	kamelan mokhalefam	mokhalefam	kamelan movafegh	kamelan movafegh	kamelan movafegh	ta hododi	movafegh	ta hododi	ta hododi	kamelan movafegh	ta hododi	ta hododi	ta hododi	ta hododi	mokhalefam	movafegh	kamelan movafegh	kamelan movafegh	kamelan movafegh	kamelan movafegh	kamelan movafegh	movafegh	kamelan movafegh	kamelan movafegh	kamelan movafegh	ta hododi	ta hododi	ta hododi	ta hododi
346	23	zan	mojarad	96	tork	eslam	shie	shahr	khanevade	diplom	diplom	karmand	khanedar	4	myangin	kamelan movafegh	ta hododi	kamelan mokhalefam	kamelan mokhalefam	kamelan movafegh	mokhalefam	kamelan mokhalefam	kamelan movafegh	ta hododi	kamelan mokhalefam	kamelan mokhalefam	mokhalefam	ta hododi	mokhalefam	kamelan movafegh	ta hododi	kamelan mokhalefam	kamelan mokhalefam	kamelan mokhalefam	kamelan mokhalefam	kamelan movafegh	kamelan movafegh	kamelan movafegh	kamelan movafegh	kamelan movafegh	kamelan movafegh	kamelan movafegh	kamelan movafegh	kamelan movafegh	kamelan movafegh	movafegh	ta hododi	kamelan movafegh	movafegh
347	21	zan	mojarad	95	tork	eslam	shie	shahr	khabgah	diplom	diplom	azad	khanedar	4	myangin	movafegh	ta hododi	mokhalefam	ta hododi	kamelan movafegh	mokhalefam	kamelan movafegh	movafegh	ta hododi	movafegh	ta hododi	ta hododi	ta hododi	ta hododi	movafegh	kamelan movafegh	kamelan mokhalefam	ta hododi	ta hododi	ta hododi	movafegh	movafegh	movafegh	movafegh	movafegh	movafegh	mokhalefam	mokhalefam	ta hododi	ta hododi	mokhalefam	ta hododi	movafegh	ta hododi
348	19	zan	mojarad	97	tork	eslam	shie	shahr	khabgah	academic	academic	karmand	karmand	3	myangin	kamelan movafegh	ta hododi	mokhalefam	ta hododi	ta hododi	mokhalefam	kamelan movafegh	kamelan movafegh	kamelan movafegh	kamelan movafegh	mokhalefam	ta hododi	ta hododi	ta hododi	movafegh	kamelan movafegh	ta hododi	kamelan mokhalefam	kamelan mokhalefam	kamelan mokhalefam	movafegh	ta hododi	kamelan movafegh	movafegh	movafegh	kamelan movafegh	ta hododi	movafegh	movafegh	movafegh	ta hododi	ta hododi	kamelan movafegh	movafegh
349	30	zan	mojarad	97	tork	eslam	shie	shahr	khabgah	diplom	diplom	bazneshaste	khanedar	3	myangin	movafegh	ta hododi	mokhalefam	mokhalefam	ta hododi	mokhalefam	movafegh	movafegh	ta hododi	ta hododi	mokhalefam	ta hododi	ta hododi	ta hododi	movafegh	movafegh	mokhalefam	mokhalefam	ta hododi	ta hododi	ta hododi	ta hododi	ta hododi	ta hododi	ta hododi	kamelan movafegh	ta hododi	kamelan mokhalefam	kamelan mokhalefam	kamelan mokhalefam	kamelan mokhalefam	ta hododi	movafegh	mokhalefam
350	20	zan	mojarad	97	tork	eslam	shie	shahr	khabgah	diplom	diplom	bikar	khanedar	6	kamtar az myangin	ta hododi	mokhalefam	mokhalefam	mokhalefam	ta hododi	kamelan mokhalefam	ta hododi	movafegh	ta hododi	movafegh	ta hododi	ta hododi	ta hododi	movafegh	kamelan movafegh	movafegh	mokhalefam	mokhalefam	ta hododi	ta hododi	movafegh	kamelan movafegh	movafegh	ta hododi	movafegh	movafegh	ta hododi	ta hododi	movafegh	ta hododi	mokhalefam	kamelan mokhalefam	kamelan movafegh	mokhalefam
351	20	zan	mojarad	96	kord	eslam	shie	shahr	khanevade	diplom	diplom	azad	khanedar	3	myangin	kamelan movafegh	movafegh	kamelan mokhalefam	kamelan movafegh	mokhalefam	kamelan movafegh	kamelan movafegh	kamelan movafegh	kamelan movafegh	ta hododi	kamelan mokhalefam	kamelan mokhalefam	ta hododi	mokhalefam	kamelan mokhalefam	kamelan movafegh	kamelan movafegh	kamelan movafegh	kamelan movafegh	mokhalefam	kamelan movafegh	kamelan movafegh	movafegh	ta hododi	kamelan movafegh	kamelan movafegh	kamelan movafegh	movafegh	movafegh	ta hododi	movafegh	ta hododi	kamelan movafegh	kamelan movafegh
352	24	zan	mojarad	94	tork	eslam	shie	shahr	khanevade	diplom	diplom	azad	khanedar	6	myangin	kamelan movafegh	mokhalefam	mokhalefam	ta hododi	kamelan movafegh	kamelan mokhalefam	kamelan movafegh	kamelan mokhalefam	mokhalefam	kamelan mokhalefam	kamelan mokhalefam	kamelan mokhalefam	ta hododi	movafegh	kamelan movafegh	ta hododi	ta hododi	mokhalefam	kamelan movafegh	mokhalefam	kamelan mokhalefam	kamelan mokhalefam	movafegh	kamelan mokhalefam	ta hododi	kamelan movafegh	ta hododi	ta hododi	ta hododi	ta hododi	ta hododi	movafegh	ta hododi	movafegh
353	20	mard	mojarad	97	fars	eslam	shie	shahr	khabgah	diplom	diplom	azad	karmand	5	myangin	mokhalefam	ta hododi	kamelan mokhalefam	mokhalefam	ta hododi	kamelan mokhalefam	ta hododi	kamelan movafegh	movafegh	kamelan movafegh	movafegh	ta hododi	ta hododi	mokhalefam	ta hododi	movafegh	kamelan mokhalefam	mokhalefam	ta hododi	kamelan mokhalefam	movafegh	ta hododi	kamelan movafegh	movafegh	movafegh	movafegh	movafegh	movafegh	movafegh	movafegh	mokhalefam	movafegh	ta hododi	kamelan movafegh
354	20	zan	mojarad	96	kord	eslam	shie	shahr	khabgah	academic	academic	bazneshaste	karmand	4	myangin	kamelan movafegh	movafegh	mokhalefam	ta hododi	movafegh	ta hododi	movafegh	movafegh	movafegh	movafegh	ta hododi	ta hododi	movafegh	ta hododi	ta hododi	movafegh	ta hododi	mokhalefam	mokhalefam	mokhalefam	ta hododi	movafegh	ta hododi	ta hododi	ta hododi	kamelan movafegh	ta hododi	ta hododi	movafegh	ta hododi	ta hododi	movafegh	ta hododi	movafegh
355	23	mard	mojarad	96	fars	eslam	shie	shahr	khanevade	diplom	diplom	karmand	karmand	3	myangin	movafegh	mokhalefam	kamelan movafegh	movafegh	ta hododi	kamelan mokhalefam	kamelan movafegh	ta hododi	ta hododi	mokhalefam	kamelan movafegh	movafegh	ta hododi	ta hododi	mokhalefam	kamelan mokhalefam	ta hododi	ta hododi	ta hododi	ta hododi	ta hododi	kamelan mokhalefam	kamelan movafegh	kamelan mokhalefam	kamelan movafegh	kamelan mokhalefam	ta hododi	mokhalefam	movafegh	kamelan mokhalefam	movafegh	ta hododi	kamelan mokhalefam	kamelan movafegh
356	20	zan	mojarad	96	fars	eslam	shie	shahr	khanevade	diplom	diplom	azad	khanedar	4	myangin	kamelan movafegh	ta hododi	kamelan mokhalefam	ta hododi	ta hododi	mokhalefam	mokhalefam	movafegh	movafegh	movafegh	mokhalefam	ta hododi	movafegh	ta hododi	movafegh	movafegh	mokhalefam	ta hododi	mokhalefam	mokhalefam	movafegh	movafegh	movafegh	ta hododi	kamelan movafegh	kamelan movafegh	mokhalefam	mokhalefam	mokhalefam	mokhalefam	mokhalefam	mokhalefam	kamelan mokhalefam	mokhalefam
357	21	zan	mojarad	95	tork	eslam	shie	shahr	khanevade	diplom	diplom	azad	khanedar	3	myangin	kamelan movafegh	kamelan mokhalefam	kamelan movafegh	kamelan mokhalefam	mokhalefam	kamelan movafegh	movafegh	kamelan movafegh	movafegh	kamelan movafegh	kamelan mokhalefam	kamelan mokhalefam	ta hododi	ta hododi	kamelan movafegh	kamelan movafegh	ta hododi	mokhalefam	ta hododi	ta hododi	kamelan movafegh	kamelan movafegh	mokhalefam	kamelan movafegh	kamelan movafegh	kamelan movafegh	mokhalefam	mokhalefam	movafegh	kamelan movafegh	kamelan movafegh	ta hododi	kamelan movafegh	kamelan movafegh
358	21	zan	mojarad	95	tork	eslam	shie	shahr	khanevade	diplom	diplom	azad	khanedar	5	myangin	mokhalefam	ta hododi	mokhalefam	ta hododi	ta hododi	ta hododi	kamelan movafegh	mokhalefam	ta hododi	ta hododi	mokhalefam	ta hododi	mokhalefam	ta hododi	ta hododi	ta hododi	ta hododi	ta hododi	mokhalefam	mokhalefam	kamelan mokhalefam	ta hododi	movafegh	ta hododi	ta hododi	movafegh	ta hododi	ta hododi	movafegh	movafegh	movafegh	movafegh	ta hododi	movafegh
359	21	zan	mojarad	97	tork	eslam	shie	roosta	khanevade	diplom	diplom	azad	khanedar	4	myangin	ta hododi	kamelan mokhalefam	kamelan mokhalefam	movafegh	ta hododi	mokhalefam	ta hododi	ta hododi	kamelan movafegh	kamelan movafegh	ta hododi	ta hododi	ta hododi	ta hododi	ta hododi	movafegh	ta hododi	kamelan mokhalefam	ta hododi	ta hododi	ta hododi	ta hododi	ta hododi	ta hododi	ta hododi	kamelan movafegh	ta hododi	mokhalefam	ta hododi	ta hododi	mokhalefam	movafegh	ta hododi	movafegh
360	21	zan	mojarad	97	tork	eslam	shie	shahr	khanevade	diplom	diplom	azad	khanedar	3	myangin	ta hododi	movafegh	mokhalefam	ta hododi	ta hododi	movafegh	ta hododi	ta hododi	movafegh	ta hododi	mokhalefam	ta hododi	mokhalefam	ta hododi	ta hododi	ta hododi	mokhalefam	ta hododi	ta hododi	ta hododi	ta hododi	ta hododi	ta hododi	ta hododi	ta hododi	ta hododi	ta hododi	ta hododi	ta hododi	ta hododi	ta hododi	movafegh	ta hododi	mokhalefam
361	22	zan	mojarad	95	kord	eslam	shie	shahr	khanevade	diplom	diplom	azad	khanedar	4	myangin	ta hododi	ta hododi	ta hododi	mokhalefam	ta hododi	mokhalefam	ta hododi	kamelan movafegh	movafegh	ta hododi	ta hododi	ta hododi	ta hododi	ta hododi	ta hododi	ta hododi	mokhalefam	ta hododi	ta hododi	ta hododi	ta hododi	movafegh	movafegh	movafegh	movafegh	movafegh	ta hododi	ta hododi	ta hododi	ta hododi	ta hododi	movafegh	ta hododi	movafegh
362	22	zan	mojarad	96	tork	eslam	shie	shahr	khanevade	diplom	diplom	azad	khanedar	4	myangin	kamelan movafegh	kamelan mokhalefam	ta hododi	ta hododi	movafegh	mokhalefam	kamelan movafegh	kamelan movafegh	ta hododi	ta hododi	mokhalefam	ta hododi	ta hododi	ta hododi	movafegh	movafegh	mokhalefam	mokhalefam	mokhalefam	mokhalefam	ta hododi	movafegh	kamelan movafegh	ta hododi	ta hododi	movafegh	mokhalefam	mokhalefam	ta hododi	ta hododi	ta hododi	kamelan mokhalefam	movafegh	kamelan mokhalefam
363	22	zan	mojarad	94	tork	eslam	shie	shahr	khanevade	diplom	diplom	azad	khanedar	4	myangin	ta hododi	ta hododi	mokhalefam	ta hododi	movafegh	mokhalefam	movafegh	movafegh	kamelan movafegh	kamelan movafegh	ta hododi	ta hododi	mokhalefam	ta hododi	movafegh	kamelan movafegh	mokhalefam	mokhalefam	mokhalefam	mokhalefam	ta hododi	kamelan mokhalefam	ta hododi	kamelan mokhalefam	movafegh	kamelan movafegh	ta hododi	ta hododi	ta hododi	mokhalefam	kamelan mokhalefam	kamelan mokhalefam	kamelan mokhalefam	kamelan mokhalefam
364	22	zan	mojarad	95	tork	eslam	shie	shahr	khanevade	diplom	diplom	azad	khanedar	5	myangin	ta hododi	ta hododi	mokhalefam	ta hododi	ta hododi	kamelan mokhalefam	ta hododi	movafegh	kamelan movafegh	kamelan movafegh	ta hododi	ta hododi	ta hododi	ta hododi	ta hododi	kamelan movafegh	ta hododi	mokhalefam	mokhalefam	mokhalefam	ta hododi	movafegh	kamelan movafegh	kamelan movafegh	kamelan movafegh	movafegh	ta hododi	mokhalefam	mokhalefam	mokhalefam	mokhalefam	ta hododi	kamelan movafegh	kamelan mokhalefam
365	22	zan	mojarad	95	tork	eslam	shie	shahr	khanevade	diplom	diplom	azad	khanedar	5	myangin	ta hododi	ta hododi	movafegh	kamelan mokhalefam	kamelan movafegh	ta hododi	kamelan mokhalefam	ta hododi	kamelan mokhalefam	ta hododi	mokhalefam	mokhalefam	ta hododi	ta hododi	kamelan movafegh	ta hododi	kamelan mokhalefam	ta hododi	mokhalefam	ta hododi	ta hododi	movafegh	ta hododi	mokhalefam	kamelan movafegh	kamelan movafegh	ta hododi	ta hododi	ta hododi	ta hododi	movafegh	movafegh	movafegh	movafegh
366	22	zan	mojarad	95	tork	eslam	shie	shahr	khanevade	diplom	diplom	azad	khanedar	4	myangin	kamelan movafegh	mokhalefam	mokhalefam	ta hododi	movafegh	ta hododi	ta hododi	kamelan movafegh	movafegh	movafegh	kamelan mokhalefam	kamelan mokhalefam	ta hododi	ta hododi	kamelan movafegh	ta hododi	kamelan mokhalefam	ta hododi	mokhalefam	ta hododi	mokhalefam	ta hododi	kamelan mokhalefam	movafegh	mokhalefam	mokhalefam	movafegh	mokhalefam	mokhalefam	ta hododi	ta hododi	movafegh	mokhalefam	ta hododi
367	22	zan	mojarad	94	tork	eslam	shie	roosta	khanevade	bisavad	diplom	azad	khanedar	4	myangin	kamelan movafegh	kamelan mokhalefam	ta hododi	kamelan mokhalefam	kamelan movafegh	movafegh	movafegh	kamelan movafegh	mokhalefam	movafegh	kamelan mokhalefam	ta hododi	kamelan movafegh	movafegh	kamelan movafegh	ta hododi	kamelan mokhalefam	kamelan mokhalefam	mokhalefam	mokhalefam	ta hododi	kamelan movafegh	ta hododi	kamelan movafegh	kamelan movafegh	ta hododi	kamelan movafegh	kamelan movafegh	kamelan movafegh	kamelan movafegh	kamelan movafegh	ta hododi	kamelan movafegh	kamelan movafegh
368	20	mard	mojarad	96	tork	eslam	shie	shahr	khabgah	diplom	bisavad	azad	khanedar	4	myangin	movafegh	movafegh	mokhalefam	movafegh	kamelan movafegh	kamelan mokhalefam	ta hododi	movafegh	kamelan movafegh	kamelan movafegh	mokhalefam	ta hododi	ta hododi	kamelan mokhalefam	ta hododi	kamelan movafegh	kamelan mokhalefam	ta hododi	kamelan mokhalefam	kamelan mokhalefam	ta hododi	ta hododi	ta hododi	ta hododi	ta hododi	ta hododi	kamelan mokhalefam	kamelan mokhalefam	kamelan mokhalefam	ta hododi	mokhalefam	movafegh	mokhalefam	mokhalefam
369	19	zan	mojarad	97	tork	eslam	shie	shahr	khabgah	diplom	bisavad	azad	khanedar	6	myangin	kamelan movafegh	ta hododi	kamelan mokhalefam	movafegh	ta hododi	mokhalefam	movafegh	kamelan movafegh	kamelan movafegh	kamelan movafegh	ta hododi	ta hododi	ta hododi	mokhalefam	ta hododi	movafegh	mokhalefam	mokhalefam	mokhalefam	mokhalefam	movafegh	kamelan movafegh	movafegh	kamelan movafegh	kamelan movafegh	kamelan movafegh	movafegh	kamelan movafegh	kamelan movafegh	kamelan movafegh	kamelan movafegh	ta hododi	kamelan movafegh	kamelan movafegh
370	20	zan	mojarad	96	kord	eslam	soni	shahr	khabgah	diplom	bisavad	azad	khanedar	8	myangin	ta hododi	kamelan mokhalefam	movafegh	kamelan mokhalefam	movafegh	mokhalefam	ta hododi	movafegh	kamelan movafegh	movafegh	mokhalefam	ta hododi	mokhalefam	movafegh	kamelan movafegh	movafegh	mokhalefam	kamelan mokhalefam	kamelan mokhalefam	kamelan mokhalefam	movafegh	ta hododi	movafegh	movafegh	movafegh	kamelan movafegh	ta hododi	ta hododi	ta hododi	ta hododi	mokhalefam	ta hododi	kamelan movafegh	kamelan movafegh
371	21	zan	mojarad	97	tork	eslam	soni	shahr	khabgah	diplom	bisavad	azad	khanedar	5	myangin	ta hododi	movafegh	ta hododi	mokhalefam	movafegh	ta hododi	movafegh	movafegh	ta hododi	ta hododi	kamelan mokhalefam	kamelan mokhalefam	kamelan movafegh	ta hododi	kamelan movafegh	movafegh	kamelan mokhalefam	mokhalefam	ta hododi	ta hododi	kamelan mokhalefam	movafegh	ta hododi	ta hododi	kamelan movafegh	kamelan movafegh	movafegh	movafegh	movafegh	movafegh	movafegh	ta hododi	kamelan movafegh	mokhalefam
372	21	zan	mojarad	96	kord	eslam	soni	shahr	khabgah	diplom	bisavad	azad	khanedar	4	myangin	ta hododi	kamelan mokhalefam	kamelan movafegh	ta hododi	kamelan movafegh	mokhalefam	mokhalefam	movafegh	kamelan movafegh	kamelan movafegh	ta hododi	ta hododi	ta hododi	kamelan movafegh	kamelan movafegh	kamelan movafegh	kamelan mokhalefam	kamelan mokhalefam	mokhalefam	kamelan mokhalefam	movafegh	kamelan movafegh	movafegh	movafegh	movafegh	kamelan movafegh	ta hododi	ta hododi	ta hododi	ta hododi	mokhalefam	ta hododi	kamelan mokhalefam	movafegh
373	22	zan	mojarad	94	tork	eslam	shie	shahr	khabgah	diplom	bisavad	azad	khanedar	5	myangin	kamelan movafegh	movafegh	kamelan mokhalefam	ta hododi	ta hododi	mokhalefam	kamelan movafegh	kamelan movafegh	kamelan movafegh	movafegh	kamelan mokhalefam	ta hododi	ta hododi	kamelan movafegh	kamelan movafegh	ta hododi	mokhalefam	kamelan mokhalefam	kamelan mokhalefam	kamelan mokhalefam	ta hododi	kamelan movafegh	kamelan movafegh	kamelan movafegh	kamelan movafegh	kamelan movafegh	kamelan movafegh	kamelan movafegh	kamelan movafegh	kamelan movafegh	kamelan movafegh	ta hododi	kamelan movafegh	kamelan movafegh
374	24	mard	mojarad	91	tork	eslam	shie	shahr	khanevade	diplom	bisavad	azad	khanedar	4	myangin	kamelan movafegh	kamelan movafegh	kamelan mokhalefam	kamelan movafegh	ta hododi	ta hododi	mokhalefam	kamelan movafegh	ta hododi	kamelan mokhalefam	kamelan mokhalefam	kamelan mokhalefam	mokhalefam	ta hododi	kamelan movafegh	kamelan movafegh	kamelan mokhalefam	kamelan mokhalefam	ta hododi	mokhalefam	ta hododi	kamelan movafegh	kamelan movafegh	ta hododi	kamelan movafegh	mokhalefam	ta hododi	kamelan mokhalefam	movafegh	kamelan movafegh	kamelan movafegh	ta hododi	ta hododi	movafegh
375	20	zan	mojarad	97	tork	eslam	shie	shahr	khanevade	diplom	bisavad	azad	khanedar	8	myangin	kamelan movafegh	ta hododi	kamelan mokhalefam	ta hododi	ta hododi	mokhalefam	ta hododi	kamelan movafegh	movafegh	ta hododi	mokhalefam	mokhalefam	ta hododi	movafegh	movafegh	movafegh	mokhalefam	ta hododi	ta hododi	ta hododi	movafegh	movafegh	movafegh	movafegh	movafegh	movafegh	kamelan mokhalefam	kamelan mokhalefam	kamelan mokhalefam	kamelan mokhalefam	kamelan mokhalefam	kamelan mokhalefam	kamelan mokhalefam	kamelan mokhalefam
376	27	zan	mojarad	95	tork	eslam	shie	shahr	khabgah	bisavad	bisavad	azad	khanedar	9	myangin	kamelan movafegh	kamelan mokhalefam	kamelan movafegh	movafegh	mokhalefam	kamelan mokhalefam	ta hododi	ta hododi	movafegh	movafegh	ta hododi	ta hododi	kamelan mokhalefam	ta hododi	kamelan movafegh	kamelan movafegh	ta hododi	ta hododi	ta hododi	kamelan mokhalefam	movafegh	movafegh	kamelan movafegh	kamelan movafegh	kamelan movafegh	kamelan movafegh	kamelan movafegh	kamelan movafegh	kamelan movafegh	kamelan movafegh	kamelan movafegh	ta hododi	kamelan movafegh	kamelan movafegh
377	21	mard	mojarad	96	tork	eslam	shie	shahr	khanevade	bisavad	bisavad	azad	khanedar	6	myangin	ta hododi	ta hododi	kamelan mokhalefam	ta hododi	kamelan movafegh	kamelan mokhalefam	ta hododi	movafegh	kamelan movafegh	kamelan movafegh	mokhalefam	ta hododi	ta hododi	kamelan mokhalefam	ta hododi	kamelan movafegh	kamelan mokhalefam	ta hododi	kamelan mokhalefam	kamelan mokhalefam	ta hododi	ta hododi	ta hododi	ta hododi	ta hododi	ta hododi	kamelan mokhalefam	kamelan mokhalefam	kamelan mokhalefam	ta hododi	mokhalefam	movafegh	mokhalefam	mokhalefam
378	19	zan	mojarad	97	kord	eslam	shie	roosta	khanevade	bisavad	bisavad	azad	khanedar	6	myangin	ta hododi	ta hododi	mokhalefam	ta hododi	mokhalefam	mokhalefam	mokhalefam	kamelan movafegh	kamelan movafegh	kamelan movafegh	kamelan movafegh	kamelan movafegh	ta hododi	ta hododi	movafegh	movafegh	ta hododi	ta hododi	mokhalefam	mokhalefam	ta hododi	movafegh	movafegh	kamelan movafegh	kamelan movafegh	kamelan movafegh	movafegh	movafegh	movafegh	movafegh	kamelan mokhalefam	ta hododi	movafegh	movafegh
379	19	zan	mojarad	96	fars	eslam	shie	shahr	khanevade	bisavad	bisavad	azad	khanedar	4	myangin	kamelan movafegh	ta hododi	kamelan mokhalefam	ta hododi	kamelan movafegh	mokhalefam	movafegh	kamelan movafegh	kamelan movafegh	ta hododi	kamelan mokhalefam	kamelan mokhalefam	kamelan movafegh	kamelan movafegh	kamelan movafegh	kamelan movafegh	ta hododi	movafegh	mokhalefam	kamelan mokhalefam	kamelan movafegh	movafegh	kamelan movafegh	kamelan movafegh	kamelan movafegh	kamelan movafegh	movafegh	movafegh	movafegh	kamelan movafegh	kamelan mokhalefam	ta hododi	kamelan movafegh	kamelan mokhalefam
380	20	zan	mojarad	95	tork	eslam	shie	shahr	khabgah	academic	diplom	bazneshaste	khanedar	4	myangin	ta hododi	ta hododi	kamelan mokhalefam	ta hododi	ta hododi	kamelan mokhalefam	ta hododi	kamelan movafegh	kamelan movafegh	movafegh	ta hododi	ta hododi	mokhalefam	ta hododi	movafegh	movafegh	kamelan mokhalefam	mokhalefam	ta hododi	mokhalefam	ta hododi	kamelan movafegh	movafegh	kamelan movafegh	kamelan movafegh	kamelan movafegh	movafegh	movafegh	movafegh	movafegh	movafegh	movafegh	ta hododi	movafegh
381	23	mard	mojarad	95	arab	eslam	shie	shahr	khabgah	diplom	diplom	azad	khanedar	4	myangin	ta hododi	ta hododi	mokhalefam	movafegh	ta hododi	mokhalefam	ta hododi	ta hododi	ta hododi	ta hododi	ta hododi	ta hododi	ta hododi	ta hododi	movafegh	movafegh	ta hododi	mokhalefam	ta hododi	mokhalefam	movafegh	movafegh	movafegh	movafegh	movafegh	kamelan movafegh	ta hododi	ta hododi	movafegh	ta hododi	ta hododi	movafegh	movafegh	movafegh
382	23	mard	mojarad	94	tork	eslam	shie	shahr	khabgah	diplom	diplom	azad	khanedar	7	myangin	kamelan movafegh	ta hododi	mokhalefam	kamelan mokhalefam	mokhalefam	kamelan mokhalefam	mokhalefam	movafegh	kamelan mokhalefam	ta hododi	mokhalefam	ta hododi	movafegh	movafegh	kamelan movafegh	ta hododi	kamelan mokhalefam	ta hododi	ta hododi	ta hododi	ta hododi	mokhalefam	ta hododi	mokhalefam	mokhalefam	kamelan movafegh	kamelan mokhalefam	kamelan mokhalefam	kamelan movafegh	mokhalefam	mokhalefam	ta hododi	mokhalefam	mokhalefam
383	18	zan	mojarad	97	lor	eslam	shie	shahr	khabgah	diplom	diplom	azad	khanedar	5	myangin	movafegh	ta hododi	kamelan mokhalefam	ta hododi	ta hododi	ta hododi	kamelan movafegh	kamelan movafegh	kamelan movafegh	kamelan movafegh	ta hododi	ta hododi	ta hododi	movafegh	kamelan movafegh	movafegh	ta hododi	ta hododi	ta hododi	ta hododi	ta hododi	ta hododi	kamelan movafegh	movafegh	kamelan movafegh	kamelan movafegh	kamelan movafegh	kamelan movafegh	kamelan movafegh	kamelan movafegh	movafegh	ta hododi	kamelan movafegh	kamelan movafegh
384	19	zan	mojarad	96	tork	eslam	shie		khabgah	diplom	diplom	azad	khanedar	4	myangin	movafegh	ta hododi	mokhalefam	mokhalefam	ta hododi	mokhalefam	ta hododi	kamelan movafegh	kamelan movafegh	kamelan movafegh	ta hododi	movafegh	ta hododi	mokhalefam	ta hododi	kamelan movafegh	kamelan mokhalefam	kamelan mokhalefam	ta hododi	kamelan mokhalefam	kamelan movafegh	kamelan movafegh	kamelan movafegh	kamelan movafegh	kamelan movafegh	kamelan movafegh	ta hododi	mokhalefam	mokhalefam	kamelan mokhalefam	kamelan movafegh	ta hododi	kamelan mokhalefam	kamelan mokhalefam
385	19	zan	mojarad	97	tork	eslam	shie	shahr	khabgah	diplom	diplom	azad	khanedar	4	myangin	kamelan movafegh	ta hododi	mokhalefam	ta hododi	ta hododi	kamelan mokhalefam	ta hododi	kamelan movafegh	movafegh	kamelan movafegh	movafegh	movafegh	ta hododi	ta hododi	ta hododi	movafegh	mokhalefam	mokhalefam	mokhalefam	mokhalefam	ta hododi	kamelan movafegh	kamelan movafegh	kamelan movafegh	kamelan movafegh	movafegh	mokhalefam	mokhalefam	ta hododi	mokhalefam	kamelan mokhalefam	movafegh	ta hododi	movafegh
386	19	zan	mojarad	97	tork	eslam	shie	shahr	khabgah	diplom	diplom	azad	khanedar	3	myangin	ta hododi	ta hododi	mokhalefam	ta hododi	mokhalefam	mokhalefam	movafegh	movafegh	ta hododi	ta hododi	ta hododi	ta hododi	movafegh	ta hododi	movafegh	ta hododi	mokhalefam	ta hododi	ta hododi	mokhalefam	ta hododi	ta hododi	ta hododi	ta hododi	ta hododi	movafegh	ta hododi	ta hododi	movafegh	movafegh	ta hododi	movafegh	movafegh	kamelan mokhalefam
387	20	zan	mojarad	97	tork	eslam	shie	shahr	khabgah	diplom	diplom	azad	khanedar	4	myangin	ta hododi	mokhalefam	movafegh	ta hododi	kamelan movafegh	kamelan movafegh	kamelan movafegh	kamelan movafegh	kamelan movafegh	ta hododi	kamelan mokhalefam	kamelan mokhalefam	ta hododi	ta hododi	kamelan movafegh	movafegh	kamelan mokhalefam	ta hododi	ta hododi	mokhalefam	ta hododi	kamelan movafegh	ta hododi	kamelan movafegh	kamelan movafegh	movafegh	ta hododi	ta hododi	kamelan movafegh	kamelan movafegh	kamelan movafegh	ta hododi	movafegh	kamelan movafegh
388	20	zan	mojarad	96	kord	eslam	shie	shahr	khabgah	diplom	diplom	azad	khanedar	4	myangin	ta hododi	ta hododi	ta hododi	ta hododi	ta hododi	ta hododi	ta hododi	movafegh	ta hododi	movafegh	ta hododi	ta hododi	kamelan mokhalefam	ta hododi	ta hododi	ta hododi	ta hododi	ta hododi	mokhalefam	mokhalefam	ta hododi	movafegh	movafegh	movafegh	movafegh	movafegh	kamelan mokhalefam	kamelan mokhalefam	kamelan mokhalefam	kamelan mokhalefam	ta hododi	movafegh	mokhalefam	movafegh
389	20	zan	mojarad	97	tork	eslam	shie	shahr	khabgah	diplom	diplom	azad	khanedar	4	myangin	movafegh	ta hododi	kamelan mokhalefam	mokhalefam	ta hododi	kamelan mokhalefam	ta hododi	kamelan movafegh	kamelan movafegh	movafegh	ta hododi	ta hododi	ta hododi	ta hododi	ta hododi	movafegh	mokhalefam	kamelan mokhalefam	kamelan mokhalefam	kamelan mokhalefam	ta hododi	ta hododi	ta hododi	ta hododi	ta hododi	ta hododi	ta hododi	ta hododi	ta hododi	ta hododi	ta hododi	movafegh	movafegh	ta hododi
390	20	zan	mojarad	97	tork	eslam	shie	shahr	khabgah	diplom	diplom	azad	khanedar	5	myangin	kamelan movafegh	movafegh	kamelan mokhalefam	movafegh	mokhalefam	ta hododi	ta hododi	kamelan movafegh	ta hododi	movafegh	ta hododi	movafegh	ta hododi	movafegh	movafegh	ta hododi	ta hododi	kamelan movafegh	movafegh	ta hododi	kamelan movafegh	kamelan movafegh	kamelan movafegh	kamelan movafegh	kamelan movafegh	movafegh	kamelan movafegh	kamelan movafegh	ta hododi	kamelan movafegh	movafegh	ta hododi	movafegh	kamelan movafegh
391	21	zan	mojarad	95	lor	eslam	shie	shahr	khabgah	diplom	diplom	azad	khanedar	4	myangin	movafegh	ta hododi	mokhalefam	ta hododi	kamelan movafegh	mokhalefam	kamelan movafegh	movafegh	ta hododi	movafegh	ta hododi	ta hododi	ta hododi	ta hododi	movafegh	kamelan movafegh	kamelan mokhalefam	ta hododi	ta hododi	ta hododi	movafegh	movafegh	movafegh	movafegh	movafegh	movafegh	mokhalefam	mokhalefam	ta hododi	ta hododi	mokhalefam	ta hododi	movafegh	ta hododi
392	21	zan	mojarad	94	tork	eslam	shie	shahr	khabgah	diplom	diplom	azad	khanedar	4	myangin	ta hododi	kamelan mokhalefam	ta hododi	movafegh	mokhalefam	kamelan mokhalefam	kamelan mokhalefam	kamelan movafegh	kamelan movafegh	kamelan movafegh	kamelan movafegh	ta hododi	ta hododi	kamelan movafegh	kamelan movafegh	kamelan movafegh	kamelan mokhalefam	kamelan mokhalefam	kamelan mokhalefam	kamelan mokhalefam	kamelan movafegh	kamelan movafegh	kamelan movafegh	kamelan movafegh	kamelan movafegh	kamelan movafegh	kamelan mokhalefam	kamelan mokhalefam	mokhalefam	mokhalefam	mokhalefam	ta hododi	mokhalefam	kamelan movafegh
393	21	zan	mojarad	95	tork	sayer	shie	shahr	khabgah	diplom	diplom	azad	khanedar	6	myangin	ta hododi	ta hododi	movafegh	ta hododi	kamelan mokhalefam	mokhalefam	mokhalefam	movafegh	movafegh	movafegh	mokhalefam	mokhalefam	kamelan mokhalefam	ta hododi	kamelan movafegh	ta hododi	kamelan mokhalefam	mokhalefam	kamelan mokhalefam	kamelan mokhalefam	ta hododi	kamelan movafegh	kamelan movafegh	kamelan movafegh	kamelan movafegh	mokhalefam	mokhalefam	mokhalefam	ta hododi	ta hododi	ta hododi	ta hododi	kamelan movafegh	mokhalefam
394	21	zan	mojarad	95	tork	sayer	shie	shahr	khabgah	diplom	diplom	azad	khanedar	7	myangin	ta hododi	ta hododi	movafegh	ta hododi	kamelan mokhalefam	mokhalefam	mokhalefam	movafegh	movafegh	movafegh	mokhalefam	mokhalefam	kamelan mokhalefam	ta hododi	kamelan movafegh	ta hododi	kamelan mokhalefam	mokhalefam	kamelan mokhalefam	kamelan mokhalefam	ta hododi	kamelan movafegh	kamelan movafegh	kamelan movafegh	kamelan movafegh	mokhalefam	mokhalefam	mokhalefam	ta hododi	ta hododi	ta hododi	ta hododi	kamelan movafegh	mokhalefam
395	21	zan	mojarad		tork	eslam	shie	shahr	khabgah	diplom	diplom	azad	khanedar	5	myangin	movafegh	ta hododi	mokhalefam	mokhalefam	kamelan mokhalefam	mokhalefam	kamelan movafegh	kamelan movafegh	kamelan movafegh	kamelan movafegh	ta hododi	movafegh	kamelan mokhalefam	ta hododi	ta hododi	ta hododi	kamelan mokhalefam	kamelan mokhalefam	kamelan mokhalefam	kamelan mokhalefam	mokhalefam	kamelan movafegh	movafegh	kamelan movafegh	kamelan movafegh	movafegh	movafegh	movafegh	movafegh	ta hododi	movafegh	ta hododi	kamelan mokhalefam	kamelan mokhalefam
396	21	zan	mojarad	96	tork	eslam	soni	shahr	khabgah	diplom	diplom	azad	khanedar	7	myangin	ta hododi	ta hododi	mokhalefam	mokhalefam	ta hododi	ta hododi	movafegh	movafegh	movafegh	ta hododi	kamelan mokhalefam	ta hododi	ta hododi	ta hododi	kamelan mokhalefam	movafegh	mokhalefam	mokhalefam	ta hododi	ta hododi	movafegh	kamelan movafegh	kamelan movafegh	movafegh	ta hododi	movafegh	ta hododi	ta hododi	kamelan movafegh	kamelan movafegh	movafegh	movafegh	ta hododi	kamelan mokhalefam
397	22	zan	mojarad	94	tork	eslam	shie	shahr	khabgah	diplom	diplom	azad	khanedar	5	myangin	kamelan movafegh	ta hododi	kamelan mokhalefam	ta hododi	ta hododi	kamelan mokhalefam	ta hododi	kamelan movafegh	kamelan movafegh	kamelan movafegh	kamelan mokhalefam	kamelan mokhalefam	ta hododi	kamelan movafegh	kamelan movafegh	kamelan movafegh	kamelan mokhalefam	kamelan mokhalefam	kamelan mokhalefam	kamelan mokhalefam	ta hododi	kamelan movafegh	kamelan movafegh	kamelan movafegh	kamelan movafegh	kamelan movafegh	kamelan mokhalefam	kamelan mokhalefam	kamelan mokhalefam	ta hododi	movafegh	ta hododi	kamelan movafegh	kamelan movafegh
398	22	zan	mojarad	95	tork	eslam	shie	roosta	khabgah	diplom	diplom	azad	khanedar	4	myangin	kamelan movafegh	kamelan movafegh	kamelan mokhalefam	ta hododi	ta hododi	kamelan mokhalefam	ta hododi	kamelan movafegh	kamelan movafegh	kamelan movafegh	mokhalefam	ta hododi	mokhalefam	ta hododi	ta hododi	kamelan movafegh	ta hododi	kamelan mokhalefam	kamelan mokhalefam	mokhalefam	kamelan movafegh	kamelan movafegh	kamelan movafegh	kamelan movafegh	kamelan movafegh	kamelan movafegh	kamelan movafegh	kamelan movafegh	kamelan movafegh	kamelan movafegh	kamelan movafegh	ta hododi	kamelan movafegh	kamelan movafegh
399	23	zan	mojarad	94	tork	eslam	shie	shahr	khabgah	diplom	diplom	azad	khanedar	5	myangin	ta hododi	movafegh	ta hododi	movafegh	movafegh	mokhalefam	ta hododi	kamelan movafegh	movafegh	movafegh	movafegh	ta hododi	ta hododi	movafegh	ta hododi	ta hododi	ta hododi	mokhalefam	ta hododi	ta hododi	movafegh	movafegh	movafegh	movafegh	movafegh	movafegh	movafegh	movafegh	ta hododi	ta hododi	mokhalefam	ta hododi	ta hododi	movafegh
400	24	zan	mojarad	94	tork	eslam	shie	shahr	khabgah	diplom	diplom	azad	khanedar	4	myangin	kamelan movafegh	kamelan mokhalefam	kamelan movafegh	ta hododi	ta hododi	kamelan mokhalefam	kamelan movafegh	kamelan movafegh	kamelan movafegh	kamelan mokhalefam	kamelan mokhalefam	kamelan mokhalefam	kamelan movafegh	kamelan movafegh	kamelan movafegh	kamelan mokhalefam	kamelan mokhalefam	ta hododi	ta hododi	ta hododi	ta hododi	kamelan mokhalefam	kamelan mokhalefam	kamelan mokhalefam	kamelan movafegh	kamelan movafegh	ta hododi	ta hododi	ta hododi	ta hododi	ta hododi	ta hododi	movafegh	movafegh
401	25	zan	mojarad	95	tork	eslam	shie	shahr	khabgah	diplom	diplom	azad	khanedar	4	myangin	ta hododi	ta hododi	ta hododi	ta hododi	ta hododi	ta hododi	movafegh	mokhalefam	ta hododi	kamelan mokhalefam	ta hododi	ta hododi	ta hododi	ta hododi	kamelan mokhalefam	kamelan movafegh	kamelan mokhalefam	ta hododi	ta hododi	kamelan movafegh	ta hododi	ta hododi	ta hododi	movafegh	ta hododi	mokhalefam	ta hododi	kamelan movafegh	movafegh	movafegh	ta hododi	movafegh	ta hododi	ta hododi
402	25	zan	mojarad	96	tork	eslam	shie	shahr	khabgah	diplom	diplom	azad	khanedar	4	myangin	ta hododi	movafegh	kamelan mokhalefam	ta hododi	mokhalefam	kamelan mokhalefam	mokhalefam	kamelan movafegh	kamelan movafegh	kamelan movafegh	ta hododi	ta hododi	ta hododi	kamelan movafegh	kamelan movafegh	kamelan movafegh	kamelan mokhalefam	kamelan mokhalefam	kamelan mokhalefam	kamelan mokhalefam	ta hododi	movafegh	movafegh	movafegh	movafegh	kamelan movafegh	mokhalefam	ta hododi	ta hododi	ta hododi	ta hododi	ta hododi	ta hododi	movafegh
403	18	mard	mojarad	97	tork	eslam	shie	roosta	khanevade	diplom	diplom	azad	khanedar	5	myangin	kamelan movafegh	kamelan mokhalefam	ta hododi	kamelan mokhalefam	kamelan movafegh	kamelan mokhalefam	kamelan movafegh	kamelan movafegh	kamelan movafegh	kamelan movafegh	kamelan mokhalefam	ta hododi	ta hododi	kamelan movafegh	kamelan movafegh	kamelan mokhalefam	kamelan mokhalefam	kamelan mokhalefam	kamelan movafegh	kamelan movafegh	kamelan mokhalefam	kamelan movafegh	kamelan movafegh	kamelan mokhalefam	ta hododi	kamelan movafegh	kamelan movafegh	kamelan movafegh	kamelan movafegh	kamelan movafegh	kamelan movafegh	ta hododi	kamelan movafegh	kamelan movafegh
404	19	mard	mojarad	97	tork	eslam	shie	shahr	khanevade	diplom	diplom	azad	khanedar	4	myangin	mokhalefam	mokhalefam	kamelan movafegh	ta hododi	mokhalefam	mokhalefam	mokhalefam	mokhalefam	ta hododi	ta hododi	mokhalefam	mokhalefam	mokhalefam	kamelan movafegh	kamelan movafegh	movafegh	mokhalefam	kamelan mokhalefam	kamelan mokhalefam	kamelan mokhalefam	mokhalefam	ta hododi	ta hododi	ta hododi	kamelan movafegh	kamelan movafegh	kamelan movafegh	movafegh	movafegh	movafegh	ta hododi	ta hododi	kamelan movafegh	kamelan movafegh
405	19	mard	mojarad	97	tork	eslam	shie	shahr	khanevade	diplom	diplom	azad	khanedar	4	myangin	kamelan movafegh	kamelan mokhalefam	kamelan movafegh	mokhalefam	kamelan movafegh	ta hododi	kamelan movafegh	ta hododi	ta hododi	ta hododi	kamelan mokhalefam	mokhalefam	ta hododi	kamelan mokhalefam	kamelan movafegh	movafegh	mokhalefam	ta hododi	ta hododi	movafegh	ta hododi	ta hododi	movafegh	movafegh	movafegh	movafegh	movafegh	ta hododi	kamelan mokhalefam	movafegh	movafegh	movafegh	movafegh	ta hododi
406	20	zan	mojarad	97	kord	eslam	shie	shahr	khanevade	diplom	academic	azad	karmand	4	myangin	movafegh	mokhalefam	movafegh	kamelan mokhalefam	ta hododi	mokhalefam	kamelan movafegh	kamelan movafegh	kamelan movafegh	movafegh	mokhalefam	ta hododi	ta hododi	mokhalefam	kamelan movafegh	movafegh	mokhalefam	kamelan mokhalefam	mokhalefam	mokhalefam	movafegh	kamelan movafegh	kamelan movafegh	kamelan movafegh	movafegh	movafegh	mokhalefam	mokhalefam	mokhalefam	ta hododi	mokhalefam	ta hododi	kamelan mokhalefam	kamelan mokhalefam
407	20	zan	mojarad	97	tork	eslam	shie	shahr	khanevade	diplom	academic	azad	karmand	3	myangin	ta hododi	movafegh	ta hododi	ta hododi	kamelan movafegh	movafegh	kamelan movafegh	ta hododi	mokhalefam	mokhalefam	mokhalefam	ta hododi	kamelan movafegh	movafegh	movafegh	ta hododi	ta hododi	ta hododi	mokhalefam	ta hododi	mokhalefam	ta hododi	ta hododi	mokhalefam	ta hododi	kamelan movafegh	kamelan movafegh	kamelan movafegh	kamelan movafegh	kamelan movafegh	movafegh	kamelan mokhalefam	movafegh	mokhalefam
408	21	mard	mojarad	96	tork	eslam	shie	shahr	khabgah	diplom	diplom	azad	karmand	4	myangin	mokhalefam	mokhalefam	ta hododi	kamelan mokhalefam	movafegh	kamelan mokhalefam	movafegh	movafegh	mokhalefam	ta hododi	ta hododi	ta hododi	movafegh	ta hododi	kamelan movafegh	movafegh	mokhalefam	ta hododi	mokhalefam	ta hododi	ta hododi	mokhalefam	ta hododi	mokhalefam	kamelan movafegh	movafegh	mokhalefam	mokhalefam	ta hododi	ta hododi	ta hododi	ta hododi	ta hododi	ta hododi
409	21	zan	mojarad	96	fars	eslam	shie	shahr	khabgah	diplom	diplom	azad	karmand	4	myangin	ta hododi	mokhalefam	ta hododi	kamelan mokhalefam	movafegh	kamelan mokhalefam	movafegh	ta hododi	ta hododi	mokhalefam	kamelan mokhalefam	ta hododi	ta hododi	ta hododi	kamelan movafegh	ta hododi	ta hododi	ta hododi	mokhalefam	kamelan mokhalefam	ta hododi	movafegh	movafegh	movafegh	movafegh	movafegh	ta hododi	ta hododi	ta hododi	ta hododi	ta hododi	movafegh	movafegh	movafegh
410	19	zan	mojarad	97	kord	eslam	shie	shahr	khanevade	diplom	diplom	azad	karmand	4	myangin	kamelan movafegh	ta hododi	mokhalefam	ta hododi	kamelan movafegh	kamelan movafegh	kamelan movafegh	ta hododi	kamelan mokhalefam	kamelan mokhalefam	ta hododi	mokhalefam	mokhalefam	ta hododi	kamelan movafegh	kamelan mokhalefam	kamelan mokhalefam	kamelan movafegh	kamelan movafegh	mokhalefam	ta hododi	ta hododi	movafegh	ta hododi	kamelan movafegh	ta hododi	kamelan movafegh	kamelan movafegh	kamelan movafegh	kamelan movafegh	kamelan movafegh	ta hododi	kamelan movafegh	movafegh
411	19	mard	mojarad	97	tork	eslam	shie	shahr	khabgah	diplom	diplom	bazneshaste	karmand	5	myangin	movafegh	ta hododi	mokhalefam	kamelan movafegh	movafegh	kamelan mokhalefam	kamelan movafegh	movafegh	movafegh	ta hododi	mokhalefam	ta hododi	movafegh	mokhalefam	kamelan movafegh	movafegh	kamelan mokhalefam	ta hododi	mokhalefam	kamelan mokhalefam	kamelan movafegh	kamelan movafegh	kamelan movafegh	kamelan movafegh	kamelan movafegh	kamelan movafegh	ta hododi	ta hododi	ta hododi	ta hododi	mokhalefam	movafegh	ta hododi	movafegh
412	19	zan	mojarad	97	tork	eslam	shie	shahr	khabgah	academic	academic	karmand	karmand	4	myangin	movafegh	mokhalefam	movafegh	mokhalefam	ta hododi	mokhalefam	ta hododi	movafegh	movafegh	movafegh	ta hododi	ta hododi	ta hododi	mokhalefam	movafegh	movafegh	ta hododi	mokhalefam	mokhalefam	mokhalefam	ta hododi	ta hododi	ta hododi	ta hododi	movafegh	ta hododi	movafegh	movafegh	kamelan movafegh	kamelan movafegh	kamelan movafegh	ta hododi	movafegh	movafegh
413	18	mard	mojarad	97	lor	eslam	shie	shahr	khabgah	academic	academic	karmand	karmand	4	myangin	ta hododi	ta hododi	mokhalefam	mokhalefam	ta hododi	ta hododi	mokhalefam	ta hododi	kamelan movafegh	movafegh	ta hododi	ta hododi	ta hododi	movafegh	movafegh	kamelan movafegh	ta hododi	ta hododi	mokhalefam	mokhalefam	ta hododi	ta hododi	movafegh	movafegh	movafegh	ta hododi	kamelan movafegh	ta hododi	kamelan movafegh	kamelan movafegh	kamelan movafegh	ta hododi	kamelan movafegh	kamelan movafegh
414	24	zan	mojarad	93	kord	eslam	shie	shahr	khanevade	academic	academic	karmand	karmand	5	myangin	ta hododi	ta hododi	ta hododi	ta hododi	ta hododi	mokhalefam	ta hododi	ta hododi	ta hododi	ta hododi	ta hododi	ta hododi	ta hododi	movafegh	movafegh	ta hododi	ta hododi	ta hododi	ta hododi	ta hododi	ta hododi	ta hododi	ta hododi	ta hododi	ta hododi	ta hododi	ta hododi	ta hododi	movafegh	movafegh	ta hododi	movafegh	movafegh	movafegh
415	19	zan	mojarad	97	tork	eslam	shie	shahr	khabgah	academic	academic	karmand	karmand	4	myangin	movafegh	movafegh	kamelan mokhalefam	movafegh	kamelan mokhalefam	kamelan mokhalefam	kamelan mokhalefam	kamelan movafegh	kamelan movafegh	kamelan movafegh	ta hododi	ta hododi	kamelan mokhalefam	mokhalefam	ta hododi	kamelan movafegh	kamelan mokhalefam	kamelan mokhalefam	kamelan mokhalefam	kamelan mokhalefam	movafegh	kamelan movafegh	kamelan movafegh	kamelan movafegh	kamelan movafegh	kamelan movafegh	kamelan movafegh	kamelan movafegh	kamelan movafegh	mokhalefam	ta hododi	ta hododi	kamelan mokhalefam	kamelan movafegh
416	22	zan	mojarad	95	kord	eslam	shie	shahr	khabgah	academic	academic	karmand	karmand	6	myangin	movafegh	movafegh	kamelan mokhalefam	mokhalefam	mokhalefam	mokhalefam	mokhalefam	movafegh	ta hododi	ta hododi	kamelan mokhalefam	mokhalefam	mokhalefam	ta hododi	kamelan movafegh	ta hododi	ta hododi	ta hododi	ta hododi	ta hododi	ta hododi	ta hododi	movafegh	ta hododi	ta hododi	movafegh	kamelan movafegh	kamelan movafegh	kamelan movafegh	movafegh	kamelan movafegh	ta hododi	movafegh	kamelan movafegh
417	19	mard	mojarad	96	kord	eslam	shie	shahr	khabgah	academic	academic	karmand	karmand	4	myangin	ta hododi	ta hododi	movafegh	ta hododi	movafegh	ta hododi	ta hododi	mokhalefam	ta hododi	ta hododi	ta hododi	mokhalefam	mokhalefam	ta hododi	ta hododi	ta hododi	mokhalefam	movafegh	ta hododi	ta hododi	mokhalefam	ta hododi	ta hododi	ta hododi	ta hododi	ta hododi	ta hododi	ta hododi	ta hododi	ta hododi	ta hododi	ta hododi	mokhalefam	ta hododi
418	21	mard	mojarad	97	tork	eslam	shie	shahr	khabgah	academic	academic	karmand	karmand	4	myangin	kamelan movafegh	ta hododi	ta hododi	ta hododi	kamelan movafegh	mokhalefam	movafegh	ta hododi	ta hododi	movafegh	kamelan mokhalefam	ta hododi	ta hododi	movafegh	kamelan movafegh	ta hododi	mokhalefam	ta hododi	ta hododi	ta hododi	movafegh	ta hododi	movafegh	ta hododi	movafegh	movafegh	movafegh	movafegh	kamelan movafegh	kamelan movafegh	ta hododi	movafegh	mokhalefam	ta hododi
419	19	zan	mojarad	97	tork	eslam	shie	shahr	khabgah	academic	academic	karmand	karmand	3	myangin	kamelan movafegh	ta hododi	mokhalefam	ta hododi	ta hododi	mokhalefam	kamelan movafegh	kamelan movafegh	kamelan movafegh	kamelan movafegh	mokhalefam	ta hododi	ta hododi	ta hododi	movafegh	kamelan movafegh	ta hododi	kamelan mokhalefam	kamelan mokhalefam	kamelan mokhalefam	movafegh	ta hododi	kamelan movafegh	movafegh	movafegh	kamelan movafegh	ta hododi	movafegh	movafegh	movafegh	ta hododi	ta hododi	kamelan movafegh	movafegh
420	19	mard	mojarad	97	tork	eslam	shie	shahr	khanevade	academic	academic	karmand	karmand	4	myangin	kamelan movafegh	kamelan movafegh	kamelan mokhalefam	kamelan movafegh	ta hododi	mokhalefam	kamelan movafegh	kamelan movafegh	kamelan movafegh	kamelan movafegh	kamelan mokhalefam	kamelan mokhalefam	kamelan mokhalefam	kamelan mokhalefam	ta hododi	kamelan movafegh	movafegh	mokhalefam	kamelan mokhalefam	kamelan mokhalefam	kamelan movafegh	movafegh	kamelan movafegh	kamelan movafegh	kamelan movafegh	kamelan movafegh	ta hododi	ta hododi	ta hododi	ta hododi	mokhalefam	ta hododi	kamelan movafegh	ta hododi
421	20	zan	mojarad	96	tork	eslam	shie	shahr	khanevade	academic	academic	karmand	karmand	3	myangin	ta hododi	ta hododi	ta hododi	ta hododi	ta hododi	ta hododi	ta hododi	ta hododi	ta hododi	ta hododi	ta hododi	ta hododi	ta hododi	ta hododi	ta hododi	ta hododi	ta hododi	ta hododi	ta hododi	ta hododi	kamelan movafegh	movafegh	kamelan movafegh	kamelan movafegh	kamelan movafegh	movafegh	movafegh	movafegh	kamelan movafegh	kamelan movafegh	kamelan movafegh	movafegh	kamelan movafegh	kamelan mokhalefam
422	20	zan	mojarad	97	tork	eslam	shie	shahr	khanevade	academic	academic	karmand	karmand	4	myangin	ta hododi	kamelan mokhalefam	ta hododi	kamelan mokhalefam	ta hododi	ta hododi	movafegh	kamelan movafegh	ta hododi	ta hododi	ta hododi	ta hododi	mokhalefam	ta hododi	ta hododi	ta hododi	mokhalefam	mokhalefam	ta hododi	mokhalefam	ta hododi	ta hododi	ta hododi	ta hododi	ta hododi	ta hododi	movafegh	ta hododi	movafegh	movafegh	ta hododi	movafegh	movafegh	movafegh
423	22	zan	mojarad	96	tork	eslam	shie	shahr	khanevade	academic	academic	karmand	karmand	4	myangin	movafegh	ta hododi	ta hododi	kamelan mokhalefam	kamelan movafegh	kamelan mokhalefam	kamelan movafegh	kamelan movafegh	movafegh	movafegh	mokhalefam	ta hododi	movafegh	kamelan movafegh	kamelan movafegh	movafegh	kamelan mokhalefam	ta hododi	kamelan mokhalefam	ta hododi	movafegh	movafegh	movafegh	kamelan movafegh	ta hododi	kamelan movafegh	ta hododi	ta hododi	kamelan mokhalefam	kamelan mokhalefam	ta hododi	ta hododi	kamelan mokhalefam	kamelan mokhalefam
424	25	zan	mojarad	96	tork	eslam	shie	shahr	khanevade	academic	academic	karmand	karmand	4	myangin	kamelan movafegh	mokhalefam	ta hododi	ta hododi	kamelan mokhalefam	movafegh	movafegh	kamelan movafegh	mokhalefam	mokhalefam	kamelan mokhalefam	ta hododi	mokhalefam	mokhalefam	kamelan movafegh	ta hododi	mokhalefam	ta hododi	ta hododi	ta hododi	ta hododi	movafegh	movafegh	movafegh	movafegh	ta hododi	kamelan movafegh	kamelan movafegh	kamelan movafegh	kamelan movafegh	kamelan movafegh	ta hododi	kamelan movafegh	kamelan movafegh
425	21	zan	mojarad	96	tork	eslam	shie	shahr	khanevade	diplom	academic	karmand	karmand	3	myangin	kamelan movafegh	mokhalefam	kamelan movafegh	kamelan mokhalefam	movafegh	kamelan mokhalefam	movafegh	movafegh	movafegh	movafegh	kamelan mokhalefam	kamelan mokhalefam	movafegh	movafegh	movafegh	kamelan mokhalefam	movafegh	ta hododi	movafegh	kamelan mokhalefam	ta hododi	movafegh	movafegh	kamelan mokhalefam	movafegh	movafegh	movafegh	kamelan movafegh	kamelan mokhalefam	ta hododi	ta hododi	movafegh	kamelan mokhalefam	kamelan mokhalefam
426	20	zan	mojarad	97	tork	eslam	shie		khanevade	academic	diplom	karmand	karmand	4	myangin	kamelan movafegh	movafegh	mokhalefam	kamelan movafegh	kamelan movafegh	movafegh	ta hododi	ta hododi	kamelan movafegh	kamelan movafegh	kamelan mokhalefam	kamelan mokhalefam	kamelan mokhalefam	ta hododi	kamelan movafegh	kamelan movafegh	kamelan mokhalefam	kamelan mokhalefam	kamelan mokhalefam	kamelan mokhalefam	ta hododi	kamelan movafegh	ta hododi	movafegh	movafegh	movafegh	ta hododi	movafegh	movafegh	movafegh	movafegh	movafegh	movafegh	movafegh
427	19	mard	mojarad	97	tork	eslam	shie	shahr	khabgah	academic	diplom	karmand	karmand	5	myangin	movafegh	ta hododi	ta hododi	ta hododi	ta hododi	ta hododi	ta hododi	mokhalefam	ta hododi	ta hododi	ta hododi	ta hododi	ta hododi	ta hododi	movafegh	ta hododi	ta hododi	ta hododi	ta hododi	ta hododi	ta hododi	ta hododi	ta hododi	ta hododi	ta hododi	movafegh	movafegh	movafegh	movafegh	movafegh	movafegh	movafegh	movafegh	movafegh
428	23	zan	mojarad	95	tork	eslam	shie	shahr	khabgah	diplom	diplom	karmand	karmand	5	myangin	kamelan movafegh	ta hododi	ta hododi	ta hododi	ta hododi	mokhalefam	ta hododi	movafegh	kamelan movafegh	kamelan movafegh	ta hododi	movafegh	ta hododi	movafegh	kamelan movafegh	kamelan movafegh	ta hododi	kamelan mokhalefam	mokhalefam	kamelan mokhalefam	movafegh	movafegh	movafegh	kamelan movafegh	kamelan movafegh	kamelan movafegh	kamelan movafegh	kamelan movafegh	movafegh	movafegh	movafegh	ta hododi	ta hododi	movafegh
429	19	mard	mojarad	97	tork	eslam	shie	shahr	khabgah	diplom	diplom	azad	khanedar	4	kamtar az myangin	kamelan movafegh	ta hododi	kamelan movafegh	ta hododi	ta hododi	movafegh	movafegh	movafegh	movafegh	kamelan mokhalefam	kamelan mokhalefam	kamelan mokhalefam	kamelan mokhalefam	movafegh	kamelan movafegh	movafegh	kamelan mokhalefam	ta hododi	ta hododi	movafegh	kamelan mokhalefam	kamelan movafegh	movafegh	movafegh	movafegh	movafegh	ta hododi	kamelan movafegh	movafegh	kamelan movafegh	ta hododi	movafegh	ta hododi	ta hododi
430	20	mard	mojarad	97	tork	eslam	shie	shahr	khabgah	diplom	diplom	azad	khanedar	5	kamtar az myangin	movafegh	ta hododi	ta hododi	kamelan mokhalefam	kamelan movafegh	ta hododi	kamelan movafegh	kamelan movafegh	ta hododi	mokhalefam	ta hododi	mokhalefam	movafegh	movafegh	kamelan movafegh	ta hododi	mokhalefam	ta hododi	ta hododi	ta hododi	ta hododi	kamelan movafegh	movafegh	movafegh	kamelan movafegh	ta hododi	kamelan movafegh	movafegh	movafegh	kamelan movafegh	kamelan mokhalefam	ta hododi	movafegh	kamelan mokhalefam
431	21	mard	mojarad	97	tork	eslam	shie	roosta	khabgah	diplom	diplom	azad	khanedar	4	kamtar az myangin	kamelan movafegh	movafegh	movafegh	ta hododi	movafegh	kamelan mokhalefam	kamelan movafegh	kamelan movafegh	movafegh	movafegh	ta hododi	ta hododi	mokhalefam	ta hododi	ta hododi	movafegh	kamelan mokhalefam	mokhalefam	mokhalefam	mokhalefam	ta hododi	ta hododi	kamelan movafegh	ta hododi	ta hododi	kamelan movafegh	ta hododi	ta hododi	kamelan movafegh	kamelan movafegh	kamelan movafegh	ta hododi	kamelan movafegh	kamelan movafegh
432	21	mard	mojarad	97	tork	eslam	shie	shahr	khabgah	diplom	diplom	azad	khanedar	5	kamtar az myangin	kamelan movafegh	ta hododi	movafegh	movafegh	kamelan movafegh	ta hododi	movafegh	kamelan movafegh	kamelan movafegh	ta hododi	movafegh	movafegh	movafegh	kamelan movafegh	kamelan movafegh	movafegh	ta hododi	kamelan mokhalefam	kamelan mokhalefam	kamelan mokhalefam	kamelan movafegh	kamelan movafegh	movafegh	kamelan movafegh	kamelan movafegh	kamelan movafegh	movafegh	kamelan mokhalefam	ta hododi	mokhalefam	mokhalefam	movafegh	ta hododi	mokhalefam
433	19	zan	mojarad	96	tork	eslam	shie	shahr	khabgah	diplom	diplom	azad	khanedar	5	kamtar az myangin	movafegh	ta hododi	ta hododi	ta hododi	movafegh	ta hododi	ta hododi	movafegh	ta hododi	movafegh	mokhalefam	mokhalefam	ta hododi	ta hododi	movafegh	kamelan movafegh	mokhalefam	mokhalefam	kamelan mokhalefam	mokhalefam	ta hododi	movafegh	ta hododi	movafegh	movafegh	movafegh	ta hododi	ta hododi	ta hododi	movafegh	kamelan mokhalefam	movafegh	kamelan mokhalefam	ta hododi
434	19	zan	mojarad	97	tork	eslam	shie	shahr	khabgah	diplom	diplom	azad	khanedar	5	kamtar az myangin	ta hododi	mokhalefam	ta hododi	ta hododi	movafegh	ta hododi	mokhalefam	movafegh	ta hododi	ta hododi	ta hododi	ta hododi	ta hododi	ta hododi	kamelan movafegh	movafegh	ta hododi	ta hododi	ta hododi	ta hododi	ta hododi	mokhalefam	movafegh	mokhalefam	ta hododi	movafegh	ta hododi	ta hododi	mokhalefam	kamelan movafegh	mokhalefam	ta hododi	ta hododi	kamelan movafegh
435	20	zan	mojarad	96	kord	eslam	shie	shahr	khabgah	diplom	diplom	azad	khanedar	4	kamtar az myangin	movafegh	ta hododi	kamelan mokhalefam	ta hododi	ta hododi	kamelan mokhalefam	movafegh	movafegh	ta hododi	movafegh	ta hododi	ta hododi	ta hododi	ta hododi	movafegh	movafegh	mokhalefam	mokhalefam	mokhalefam	mokhalefam	ta hododi	movafegh	ta hododi	movafegh	movafegh	ta hododi	ta hododi	ta hododi	ta hododi	movafegh	ta hododi	ta hododi	kamelan mokhalefam	movafegh
436	20	zan	mojarad	96	tork	eslam	shie	shahr	khabgah	diplom	diplom	azad	khanedar	4	kamtar az myangin	movafegh	ta hododi	ta hododi	ta hododi	movafegh	ta hododi	ta hododi	movafegh	ta hododi	movafegh	ta hododi	ta hododi	ta hododi	ta hododi	movafegh	ta hododi	mokhalefam	mokhalefam	mokhalefam	mokhalefam	ta hododi	movafegh	ta hododi	movafegh	movafegh	ta hododi	mokhalefam	ta hododi	ta hododi	mokhalefam	kamelan mokhalefam	movafegh	kamelan mokhalefam	ta hododi
437	21	zan	mojarad	95	kord	eslam	soni	shahr	khabgah	diplom	diplom	azad	khanedar	4	kamtar az myangin	kamelan mokhalefam	ta hododi	kamelan mokhalefam	kamelan movafegh	kamelan mokhalefam	ta hododi	ta hododi	ta hododi	kamelan movafegh	movafegh	ta hododi	movafegh	ta hododi	ta hododi	movafegh	movafegh	kamelan mokhalefam	kamelan mokhalefam	ta hododi	ta hododi	movafegh	kamelan movafegh	movafegh	kamelan movafegh	kamelan movafegh	kamelan movafegh	ta hododi	ta hododi	ta hododi	ta hododi	kamelan mokhalefam	ta hododi	ta hododi	kamelan movafegh
438	23	zan	mojarad	95	kord	eslam	soni	shahr	khabgah	diplom	diplom	azad	khanedar	6	kamtar az myangin	kamelan movafegh	kamelan mokhalefam	kamelan movafegh	kamelan mokhalefam	kamelan movafegh	movafegh	kamelan movafegh	movafegh	movafegh	kamelan movafegh	ta hododi	ta hododi	movafegh	ta hododi	movafegh	mokhalefam	mokhalefam	ta hododi	ta hododi	ta hododi	kamelan movafegh	movafegh	kamelan movafegh	kamelan movafegh	kamelan movafegh	kamelan movafegh	movafegh	ta hododi	ta hododi	ta hododi	ta hododi	movafegh	movafegh	kamelan movafegh
439	24	zan	mojarad	95	fars	eslam	soni	shahr	khabgah	diplom	diplom	azad	khanedar	4	kamtar az myangin	kamelan movafegh	kamelan mokhalefam	kamelan movafegh	ta hododi	mokhalefam	ta hododi	kamelan mokhalefam	movafegh	ta hododi	ta hododi	mokhalefam	ta hododi	ta hododi	ta hododi	kamelan movafegh	ta hododi	ta hododi	ta hododi	kamelan mokhalefam	ta hododi	kamelan movafegh	kamelan movafegh	kamelan movafegh	movafegh	ta hododi	kamelan movafegh	ta hododi	ta hododi	movafegh	ta hododi	ta hododi	movafegh	ta hododi	ta hododi
440	24	zan	motahe	93	arab	eslam	shie	roosta	khanevade	diplom	bisavad	azad	khanedar		myangin	kamelan movafegh	kamelan mokhalefam	movafegh	ta hododi	ta hododi	kamelan mokhalefam	ta hododi	kamelan movafegh	movafegh	ta hododi	ta hododi	ta hododi	mokhalefam	ta hododi	ta hododi	kamelan mokhalefam	mokhalefam	ta hododi	mokhalefam	ta hododi	ta hododi	ta hododi	kamelan mokhalefam	kamelan movafegh	ta hododi	ta hododi	ta hododi	ta hododi	kamelan movafegh	mokhalefam	ta hododi	mokhalefam	ta hododi	ta hododi
441	23	zan	motahe	97	arab	eslam	shie	shahr	khanevade	bisavad	bisavad	azad	khanedar	4	myangin	movafegh	ta hododi	ta hododi	mokhalefam	movafegh	mokhalefam	movafegh	movafegh	movafegh	ta hododi	ta hododi	movafegh	movafegh	mokhalefam	ta hododi	ta hododi	mokhalefam	mokhalefam	ta hododi	ta hododi	movafegh	kamelan movafegh	kamelan movafegh	kamelan movafegh	kamelan movafegh	kamelan movafegh	kamelan movafegh	kamelan movafegh	kamelan movafegh	kamelan movafegh	kamelan movafegh	ta hododi	kamelan movafegh	kamelan movafegh
442	20	zan	motahe	95	kord	eslam	shie	shahr	khanevade	academic	diplom	bazneshaste	khanedar	5	myangin	kamelan movafegh	mokhalefam	kamelan mokhalefam	ta hododi	movafegh	kamelan mokhalefam	kamelan movafegh	kamelan movafegh	kamelan movafegh	kamelan movafegh	kamelan mokhalefam	kamelan mokhalefam	ta hododi	kamelan movafegh	kamelan movafegh	ta hododi	mokhalefam	kamelan mokhalefam	mokhalefam	mokhalefam	ta hododi	movafegh	movafegh	movafegh	ta hododi	movafegh	mokhalefam	mokhalefam	movafegh	mokhalefam	mokhalefam	movafegh	mokhalefam	kamelan mokhalefam
443	18	mard	motahe	97	tork	eslam	shie	shahr	khanevade	diplom	diplom	azad	khanedar	4	myangin	movafegh	ta hododi	kamelan mokhalefam	kamelan mokhalefam	mokhalefam	kamelan mokhalefam	ta hododi	kamelan mokhalefam	kamelan mokhalefam	mokhalefam	kamelan mokhalefam	kamelan mokhalefam	ta hododi	kamelan movafegh	movafegh	kamelan mokhalefam	kamelan mokhalefam	movafegh	ta hododi	ta hododi	movafegh	movafegh	kamelan mokhalefam	ta hododi	kamelan movafegh	mokhalefam	kamelan mokhalefam	kamelan mokhalefam	kamelan mokhalefam	kamelan mokhalefam	kamelan movafegh	movafegh	kamelan movafegh	ta hododi
444	20	mard	motahe	96	tork	eslam	shie	roosta	khanevade	diplom	diplom	azad	khanedar	5	myangin	kamelan mokhalefam	kamelan mokhalefam	kamelan mokhalefam	kamelan mokhalefam	kamelan mokhalefam	kamelan mokhalefam	kamelan mokhalefam	kamelan movafegh	kamelan movafegh	kamelan movafegh	kamelan mokhalefam	kamelan mokhalefam	kamelan mokhalefam	kamelan movafegh	kamelan movafegh	kamelan movafegh	kamelan mokhalefam	kamelan mokhalefam	kamelan movafegh	kamelan mokhalefam	kamelan mokhalefam	kamelan mokhalefam	ta hododi	ta hododi	kamelan movafegh	kamelan movafegh	kamelan mokhalefam	kamelan mokhalefam	ta hododi	kamelan mokhalefam	kamelan mokhalefam	kamelan mokhalefam	kamelan mokhalefam	kamelan mokhalefam
445	19	zan	motahe	95	kord	eslam	shie	shahr	khanevade	diplom	diplom	azad	khanedar	4	myangin	kamelan movafegh	ta hododi	kamelan mokhalefam	kamelan mokhalefam	movafegh	kamelan mokhalefam	kamelan movafegh	movafegh	kamelan movafegh	kamelan movafegh	kamelan mokhalefam	ta hododi	kamelan movafegh	movafegh	kamelan movafegh	kamelan movafegh	kamelan mokhalefam	kamelan mokhalefam	kamelan mokhalefam	kamelan mokhalefam	movafegh	kamelan movafegh	kamelan movafegh	kamelan movafegh	kamelan movafegh	movafegh	kamelan movafegh	kamelan movafegh	kamelan movafegh	kamelan movafegh	kamelan movafegh	ta hododi	kamelan movafegh	kamelan mokhalefam
446	20	zan	motahe	95	tork	eslam	shie	roosta	khanevade	diplom	diplom	azad	khanedar	6	myangin	kamelan movafegh	ta hododi	kamelan mokhalefam	kamelan mokhalefam	movafegh	kamelan mokhalefam	kamelan movafegh	movafegh	kamelan movafegh	kamelan movafegh	kamelan mokhalefam	ta hododi	kamelan movafegh	movafegh	kamelan movafegh	kamelan movafegh	kamelan mokhalefam	kamelan mokhalefam	kamelan mokhalefam	kamelan mokhalefam	movafegh	kamelan movafegh	kamelan movafegh	kamelan movafegh	kamelan movafegh	movafegh	kamelan movafegh	kamelan movafegh	kamelan movafegh	kamelan movafegh	kamelan movafegh	ta hododi	kamelan movafegh	kamelan movafegh
447	20	zan	motahe	97	tork	eslam	shie	shahr	khanevade	diplom	diplom	azad	khanedar	6	myangin	movafegh	movafegh	mokhalefam	movafegh	movafegh	kamelan mokhalefam	ta hododi	movafegh	ta hododi	movafegh	mokhalefam	mokhalefam	movafegh	movafegh	movafegh	ta hododi	ta hododi	ta hododi	ta hododi	ta hododi	movafegh	movafegh	ta hododi	kamelan mokhalefam	kamelan mokhalefam	movafegh	ta hododi	mokhalefam	mokhalefam	mokhalefam	mokhalefam	movafegh	mokhalefam	mokhalefam
448	20	zan	motahe	96	fars	eslam	shie	shahr	khanevade	academic	academic	karmand	karmand	3	myangin	kamelan movafegh	ta hododi	kamelan mokhalefam	ta hododi	ta hododi	mokhalefam	movafegh	movafegh	movafegh	movafegh	ta hododi	ta hododi	movafegh	ta hododi	movafegh	movafegh	mokhalefam	mokhalefam	kamelan mokhalefam	kamelan mokhalefam	ta hododi	movafegh	movafegh	movafegh	movafegh	movafegh	mokhalefam	mokhalefam	movafegh	ta hododi	ta hododi	movafegh	ta hododi	ta hododi
449	23	zan	motahe	94	kord	eslam	shie	shahr	khanevade	academic	academic	karmand	karmand	5	myangin	kamelan movafegh	movafegh	mokhalefam	movafegh	mokhalefam	mokhalefam	ta hododi	movafegh	movafegh	kamelan movafegh	ta hododi	mokhalefam	ta hododi	mokhalefam	ta hododi	movafegh	kamelan mokhalefam	kamelan mokhalefam	kamelan mokhalefam	kamelan mokhalefam	movafegh	movafegh	movafegh	movafegh	movafegh	movafegh	mokhalefam	mokhalefam	mokhalefam	mokhalefam	mokhalefam	movafegh	mokhalefam	kamelan mokhalefam
450	19	zan	motahe	96	tork	eslam	shie	shahr	khanevade	diplom	diplom	karmand	karmand	4	myangin	ta hododi	ta hododi	ta hododi	movafegh	ta hododi	ta hododi	movafegh	ta hododi	ta hododi	mokhalefam	ta hododi	ta hododi	movafegh	ta hododi	ta hododi	ta hododi	ta hododi	ta hododi	ta hododi	ta hododi	ta hododi	ta hododi	ta hododi	ta hododi	mokhalefam	ta hododi	ta hododi	mokhalefam	mokhalefam	ta hododi	mokhalefam	movafegh	ta hododi	mokhalefam
451	34	zan	motahe	95	tork	eslam	shie	shahr	khanevade	diplom	diplom	karmand	karmand	4	myangin	ta hododi	ta hododi	movafegh	kamelan mokhalefam	ta hododi	ta hododi	mokhalefam	ta hododi	ta hododi	movafegh	kamelan mokhalefam	ta hododi	kamelan movafegh	kamelan movafegh	kamelan movafegh	ta hododi	mokhalefam	ta hododi	ta hododi	kamelan mokhalefam	ta hododi	kamelan mokhalefam	ta hododi	kamelan mokhalefam	kamelan mokhalefam	kamelan mokhalefam	kamelan mokhalefam	kamelan mokhalefam	kamelan mokhalefam	kamelan mokhalefam	kamelan mokhalefam	movafegh	kamelan mokhalefam	movafegh
452	20	mard	motahe	97	tork	eslam	shie	roosta	khabgah	diplom	diplom	azad	khanedar	5	kamtar az myangin	kamelan movafegh	kamelan mokhalefam	kamelan movafegh	kamelan mokhalefam	ta hododi	movafegh	ta hododi	kamelan mokhalefam	kamelan movafegh	movafegh	kamelan mokhalefam	mokhalefam	ta hododi	kamelan movafegh	kamelan movafegh	movafegh	kamelan mokhalefam	ta hododi	movafegh	mokhalefam	movafegh	kamelan movafegh	kamelan movafegh	movafegh	kamelan movafegh	kamelan movafegh	kamelan mokhalefam	movafegh	ta hododi	mokhalefam	movafegh	ta hododi	movafegh	movafegh
453	20	mard	motahe		tork	eslam	shie		khanevade	bisavad	academic	karegar	bazneshaste		myangin	ta hododi	ta hododi	ta hododi	ta hododi	ta hododi	ta hododi	ta hododi	ta hododi	ta hododi	ta hododi	ta hododi	ta hododi	ta hododi	ta hododi	ta hododi	ta hododi	ta hododi	ta hododi	ta hododi	ta hododi	ta hododi	ta hododi	ta hododi	ta hododi	ta hododi	ta hododi	ta hododi	ta hododi	ta hododi	ta hododi	ta hododi	ta hododi	ta hododi	ta hododi
454	20	mard	motahe		tork	eslam	shie		khanevade	bisavad	diplom	karegar	bazneshaste		myangin	ta hododi	ta hododi	ta hododi	ta hododi	ta hododi	ta hododi	ta hododi	ta hododi	ta hododi	ta hododi	ta hododi	ta hododi	ta hododi	ta hododi	ta hododi	ta hododi	ta hododi	ta hododi	ta hododi	ta hododi	ta hododi	ta hododi	ta hododi	ta hododi	ta hododi	ta hododi	ta hododi	ta hododi	ta hododi	ta hododi	ta hododi	ta hododi	ta hododi	ta hododi
455	20	mard	motahe		tork	eslam	shie		khanevade	diplom	bisavad	karegar	khanedar		myangin	ta hododi	ta hododi	ta hododi	ta hododi	ta hododi	ta hododi	ta hododi	ta hododi	ta hododi	ta hododi	ta hododi	ta hododi	ta hododi	ta hododi	ta hododi	ta hododi	ta hododi	ta hododi	ta hododi	ta hododi	ta hododi	ta hododi	ta hododi	ta hododi	ta hododi	ta hododi	ta hododi	ta hododi	ta hododi	ta hododi	ta hododi	ta hododi	ta hododi	ta hododi
456	20	mard	motahe		kord	eslam	shie		khanevade	academic	academic	bikar	khanedar		myangin	ta hododi	ta hododi	ta hododi	ta hododi	ta hododi	ta hododi	ta hododi	ta hododi	ta hododi	ta hododi	ta hododi	ta hododi	ta hododi	ta hododi	ta hododi	ta hododi	ta hododi	ta hododi	ta hododi	ta hododi	ta hododi	ta hododi	ta hododi	ta hododi	ta hododi	ta hododi	ta hododi	ta hododi	ta hododi	ta hododi	ta hododi	ta hododi	ta hododi	ta hododi
457	20	mard	motahe		tork	eslam	shie		khanevade	bisavad	bisavad	bikar	khanedar		myangin	ta hododi	ta hododi	ta hododi	ta hododi	ta hododi	ta hododi	ta hododi	ta hododi	ta hododi	ta hododi	ta hododi	ta hododi	ta hododi	ta hododi	ta hododi	ta hododi	ta hododi	ta hododi	ta hododi	ta hododi	ta hododi	ta hododi	ta hododi	ta hododi	ta hododi	ta hododi	ta hododi	ta hododi	ta hododi	ta hododi	ta hododi	ta hododi	ta hododi	ta hododi
458	20	mard	motahe		fars	eslam	shie		khanevade	academic	bisavad	bikar	khanedar		myangin	ta hododi	ta hododi	ta hododi	ta hododi	ta hododi	ta hododi	ta hododi	ta hododi	ta hododi	ta hododi	ta hododi	ta hododi	ta hododi	ta hododi	ta hododi	ta hododi	ta hododi	ta hododi	ta hododi	ta hododi	ta hododi	ta hododi	ta hododi	ta hododi	ta hododi	ta hododi	ta hododi	ta hododi	ta hododi	ta hododi	ta hododi	ta hododi	ta hododi	ta hododi
459	20	mard	motahe		kord	eslam	soni		khanevade	diplom	diplom	bikar	khanedar		myangin	ta hododi	ta hododi	ta hododi	ta hododi	ta hododi	ta hododi	ta hododi	ta hododi	ta hododi	ta hododi	ta hododi	ta hododi	ta hododi	ta hododi	ta hododi	ta hododi	ta hododi	ta hododi	ta hododi	ta hododi	ta hododi	ta hododi	ta hododi	ta hododi	ta hododi	ta hododi	ta hododi	ta hododi	ta hododi	ta hododi	ta hododi	ta hododi	ta hododi	ta hododi
460	20	mard	motahe		tork	eslam	shie		khanevade	academic	diplom	bikar	khanedar		myangin	ta hododi	ta hododi	ta hododi	ta hododi	ta hododi	ta hododi	ta hododi	ta hododi	ta hododi	ta hododi	ta hododi	ta hododi	ta hododi	ta hododi	ta hododi	ta hododi	ta hododi	ta hododi	ta hododi	ta hododi	ta hododi	ta hododi	ta hododi	ta hododi	ta hododi	ta hododi	ta hododi	movafegh	ta hododi	ta hododi	ta hododi	ta hododi	ta hododi	ta hododi
[truncated: 59 more columns]
